# Supplementary material for: A smart polymer for sequence-selective binding, pulldown, and release of DNA targets
Source: Commun Biol. 2020 Jul 10;3:369. doi: 10.1038/s42003-020-1082-2 (PMC7351716; doi:10.1038/s42003-020-1082-2)
Supplement: Supplementary file 3 — Supplementary Data 1 [file 42003_2020_1082_MOESM3_ESM.txt]

#!/usr/bin/env python
# This program spits out the complement to a sequence and GC content

from __future__ import division
import readline

#Initialize variables
raw_anchor_in = ""
adapter_out_string = ""

#Input sequences
raw_sequence_in = raw_input("Sequence of target transcript (5' to 3'): ")
raw_anchor_in = raw_input("Sequence of anchor strand (5' to 3'): ")

#Input length of tiles
tile_length = input("Length of target binding site [# of nt]: ")

#Convert to all-upper-case
sequence_in = raw_sequence_in.upper()
anchor_in = raw_anchor_in.upper()

#Remove spaces
sequence_in = sequence_in.replace(" ", "")
anchor_in = anchor_in.replace(" ", "")

#Define variables for sequence lengths, error determination, and output
target_length = len(sequence_in)
anchor_length = len(anchor_in)
error = 0
sequence_out = ['x']*target_length
adapter_out = ['x']*anchor_length
GC_count_in = 0

#Determine whether there are any errors in the anchor sequence
for i in range(0, anchor_length):
    if anchor_in[i] != 'A' and anchor_in[i] != 'T' and anchor_in[i] != 'G' and anchor_in[i] != 'C':
        error = 1
        break

#Write adapter sequence in array
    else:
        j=anchor_length-i-1
        if anchor_in[i] == 'A':
            adapter_out[j] = 'T'
        if anchor_in[i] == 'T':
            adapter_out[j] = 'A'
        if anchor_in[i] == 'G':
            adapter_out[j] = 'C'
        if anchor_in[i] == 'C':
            adapter_out[j] = 'G'
    adapter_out_string = ''.join(map(str,adapter_out))

#Determine whether there are any errors in the target sequence
for i in range(0, target_length):
    if sequence_in[i] != 'A' and sequence_in[i] != 'T' and sequence_in[i] != 'G' and sequence_in[i] != 'C':
        error = 1
        break

#Write new sequence in array
    else:
        j=target_length-i-1
        if sequence_in[i] == 'A':
            sequence_out[j] = 'T'
        if sequence_in[i] == 'T':
            sequence_out[j] = 'A'
        if sequence_in[i] == 'G':
            sequence_out[j] = 'C'
        if sequence_in[i] == 'C':
            sequence_out[j] = 'G'
    sequence_out_string = ''.join(map(str,sequence_out))
    if sequence_in[i] == 'G' or sequence_in[i] == 'C':
        GC_count_in = GC_count_in+1

#Calculate GC-content
GC_content_in = GC_count_in / target_length

#Calculate the number of tiles that are being generated
number_of_tiles = int(target_length/tile_length)


#Generate tile sequences
tile_sequence_sense = []
tile_sequence_antisense = []
for i in range(0, number_of_tiles):
    if i%2==0:
        tile_sequence_sense.append(sequence_in[i*tile_length:(i+1)*tile_length])
    else:
        tile_sequence_antisense.append(sequence_out_string[(target_length-(i+1)*tile_length):(target_length-i*tile_length)])    

#Concatenate tile sequences and adapter sequence
full_tile_sense = [s + adapter_out_string for s in tile_sequence_sense]
full_tile_antisense = [s + adapter_out_string for s in tile_sequence_antisense]

#Output
if error == 0:
    print "\nTotal length of the sequence: ", target_length
    print "\nInput target sequence (5' to 3'): ", sequence_in
    print "\nInput anchor strand sequence (5' to 3'): ", anchor_in
    print "\nComplementary to target sequence (5' to 3'): ", sequence_out_string
    print "\nAdapter (complementary to anchor strand) sequence is: ", adapter_out_string
    print "\nGC-Content of target sequence is: ", GC_content_in
    print "\nThe number of catcher strands is: ", number_of_tiles
    print "\nList of sense catcher strands:\n"
    for i in range(0, number_of_tiles):
        if i%2==0:
            print full_tile_sense[int(i/2)]
    print "\nList of antisense catcher strands:\n"
    for i in range(0, number_of_tiles):
        if i%2!=0:
            print full_tile_antisense[int(i/2)]
else:
    print 'ERROR in at least one input sequence!'
print '\n'
