# Supplementary material for: A smart polymer for sequence-selective binding, pulldown, and release of DNA targets
Source: Commun Biol. 2020 Jul 10;3:369. doi: 10.1038/s42003-020-1082-2 (PMC7351716; doi:10.1038/s42003-020-1082-2)
Supplement: Supplementary file 6 — Supplementary Data 4 [file 42003_2020_1082_MOESM6_ESM.xlsx]

## Sheet: For MeRPy paper
Molar Mass 1 (g/mol)	Molecular weight (106 g mol-1)	Control	Molar Mass 2 (g/mol)	Molecular weight (106 g mol-1)	95°C, 5 min	Molar Mass 3 (g/mol)	Molecular weight (106 g mol-1)	95°C, 1 h	Molar Mass 4 (g/mol)	Molecular weight (106 g mol-1)	Vortexed, 30 min	Molar Mass (g/mol)	Molecular weight (106 g mol-1)	571_2019-01-16 11-32 - KG181126_1 50uL_sub BL2
329166	0.329166	0.0297883	234054	0.234054	0.0127305	269446	0.269446	0.0112596	245680	0.24568	0.0103796	322364	0.322364	0.0882609
330135	0.330135	0.0304629	234732	0.234732	0.0128552	270270	0.27027	0.0114478	246405	0.246405	0.0104854	323537	0.323537	0.0922349
331106	0.331106	0.0311394	235412	0.235412	0.0129807	271096	0.271096	0.0116407	247133	0.247133	0.0105916	324714	0.324714	0.0962141
332080	0.33208	0.0318172	236095	0.236095	0.0131069	271925	0.271925	0.0118385	247863	0.247863	0.0106983	325895	0.325895	0.100185
333057	0.333057	0.0324957	236779	0.236779	0.0132339	272756	0.272756	0.0120414	248596	0.248596	0.0108054	327081	0.327081	0.104133
334037	0.334037	0.0331744	237465	0.237465	0.0133616	273590	0.27359	0.0122495	249330	0.24933	0.0109131	328270	0.32827	0.108043
335020	0.33502	0.0338527	238153	0.238153	0.0134901	274426	0.274426	0.0124629	250067	0.250067	0.0110212	329465	0.329465	0.111899
336005	0.336005	0.0345301	238843	0.238843	0.0136194	275265	0.275265	0.0126819	250806	0.250806	0.0111298	330663	0.330663	0.115684
336994	0.336994	0.0352059	239535	0.239535	0.0137495	276107	0.276107	0.0129065	251547	0.251547	0.0112389	331866	0.331866	0.119381
337985	0.337985	0.0358796	240229	0.240229	0.0138804	276951	0.276951	0.013137	252290	0.25229	0.0113486	333074	0.333074	0.122971
338979	0.338979	0.0365507	240925	0.240925	0.0140121	277798	0.277798	0.0133734	253035	0.253035	0.0114589	334285	0.334285	0.126435
339977	0.339977	0.0372185	241623	0.241623	0.0141446	278647	0.278647	0.0136161	253783	0.253783	0.0115698	335501	0.335501	0.129755
340977	0.340977	0.0378826	242323	0.242323	0.014278	279499	0.279499	0.013865	254533	0.254533	0.0116812	336722	0.336722	0.132911
341980	0.34198	0.0385424	243025	0.243025	0.0144122	280353	0.280353	0.0141204	255285	0.255285	0.0117934	337947	0.337947	0.135885
342986	0.342986	0.0391975	243729	0.243729	0.0145474	281210	0.28121	0.0143824	256039	0.256039	0.0119062	339176	0.339176	0.138656
343995	0.343995	0.0398474	244436	0.244436	0.0146834	282070	0.28207	0.0146512	256795	0.256795	0.0120197	340410	0.34041	0.141207
345007	0.345007	0.0404916	245144	0.245144	0.0148203	282932	0.282932	0.014927	257554	0.257554	0.012134	341649	0.341649	0.143519
346022	0.346022	0.0411298	245854	0.245854	0.0149582	283797	0.283797	0.0152099	258315	0.258315	0.012249	342891	0.342891	0.145577
347040	0.34704	0.0417614	246566	0.246566	0.015097	284665	0.284665	0.0155001	259078	0.259078	0.0123649	344139	0.344139	0.147366
348061	0.348061	0.0423863	247281	0.247281	0.0152368	285535	0.285535	0.0157977	259844	0.259844	0.0124815	345391	0.345391	0.148871
349085	0.349085	0.0430041	247997	0.247997	0.0153776	286408	0.286408	0.0161029	260611	0.260611	0.0125991	346647	0.346647	0.150083
350112	0.350112	0.0436145	248716	0.248716	0.0155194	287284	0.287284	0.0164159	261381	0.261381	0.0127176	347908	0.347908	0.150991
351142	0.351142	0.0442174	249437	0.249437	0.0156623	288162	0.288162	0.0167367	262153	0.262153	0.012837	349174	0.349174	0.151591
352175	0.352175	0.0448127	250159	0.250159	0.0158063	289043	0.289043	0.0170657	262928	0.262928	0.0129575	350444	0.350444	0.151879
353211	0.353211	0.0454003	250884	0.250884	0.0159514	289926	0.289926	0.0174028	263705	0.263705	0.013079	351719	0.351719	0.151855
354250	0.35425	0.0459801	251611	0.251611	0.0160976	290813	0.290813	0.0177484	264484	0.264484	0.0132017	352999	0.352999	0.151522
355292	0.355292	0.0465524	252340	0.25234	0.016245	291702	0.291702	0.0181024	265265	0.265265	0.0133255	354283	0.354283	0.150886
356338	0.356338	0.0471172	253071	0.253071	0.0163936	292593	0.292593	0.0184651	266049	0.266049	0.0134505	355572	0.355572	0.149958
357386	0.357386	0.0476748	253804	0.253804	0.0165435	293488	0.293488	0.0188366	266835	0.266835	0.0135767	356865	0.356865	0.14875
358437	0.358437	0.0482255	254540	0.25454	0.0166947	294385	0.294385	0.0192171	267623	0.267623	0.0137043	358164	0.358164	0.147279
359492	0.359492	0.0487699	255277	0.255277	0.0168472	295285	0.295285	0.0196066	268414	0.268414	0.0138333	359467	0.359467	0.145561
360549	0.360549	0.0493085	256017	0.256017	0.0170011	296188	0.296188	0.0200053	269207	0.269207	0.0139637	360774	0.360774	0.143619
361610	0.36161	0.049842	256759	0.256759	0.0171564	297093	0.297093	0.0204134	270002	0.270002	0.0140957	362087	0.362087	0.141475
362674	0.362674	0.0503711	257503	0.257503	0.0173132	298002	0.298002	0.0208309	270800	0.2708	0.0142292	363404	0.363404	0.139154
363741	0.363741	0.0508968	258249	0.258249	0.0174715	298913	0.298913	0.0212581	271600	0.2716	0.0143644	364726	0.364726	0.13668
364811	0.364811	0.0514201	258997	0.258997	0.0176314	299826	0.299826	0.0216949	272403	0.272403	0.0145012	366053	0.366053	0.13408
365884	0.365884	0.0519422	259748	0.259748	0.0177929	300743	0.300743	0.0221416	273207	0.273207	0.0146399	367385	0.367385	0.131378
366961	0.366961	0.0524644	260500	0.2605	0.0179561	301662	0.301662	0.0225981	274015	0.274015	0.0147805	368721	0.368721	0.1286
368040	0.36804	0.0529882	261255	0.261255	0.018121	302585	0.302585	0.0230647	274824	0.274824	0.014923	370063	0.370063	0.125768
369123	0.369123	0.0535152	262012	0.262012	0.0182877	303510	0.30351	0.0235414	275636	0.275636	0.0150675	371409	0.371409	0.122905
370209	0.370209	0.054047	262771	0.262771	0.0184563	304437	0.304437	0.0240284	276450	0.27645	0.0152141	372760	0.37276	0.12003
371298	0.371298	0.0545856	263533	0.263533	0.0186269	305368	0.305368	0.0245256	277267	0.277267	0.015363	374116	0.374116	0.11716
372390	0.37239	0.055133	264296	0.264296	0.0187994	306302	0.306302	0.0250333	278086	0.278086	0.0155141	375477	0.375477	0.114308
373486	0.373486	0.0556913	265062	0.265062	0.018974	307238	0.307238	0.0255514	278908	0.278908	0.0156676	376843	0.376843	0.111486
374584	0.374584	0.0562627	265830	0.26583	0.0191508	308177	0.308177	0.0260801	279732	0.279732	0.0158236	378214	0.378214	0.1087
375686	0.375686	0.0568497	266600	0.2666	0.0193297	309119	0.309119	0.0266194	280558	0.280558	0.0159822	379590	0.37959	0.105956
376792	0.376792	0.0574548	267373	0.267373	0.019511	310064	0.310064	0.0271693	281387	0.281387	0.0161435	380971	0.380971	0.103254
377900	0.3779	0.0580804	268147	0.268147	0.0196946	311012	0.311012	0.0277301	282219	0.282219	0.0163076	382357	0.382357	0.100594
379012	0.379012	0.0587294	268924	0.268924	0.0198807	311963	0.311963	0.0283016	283052	0.283052	0.0164745	383748	0.383748	0.0979713
380127	0.380127	0.0594044	269703	0.269703	0.0200694	312917	0.312917	0.028884	283889	0.283889	0.0166445	385144	0.385144	0.0953802
381245	0.381245	0.0601082	270485	0.270485	0.0202606	313873	0.313873	0.0294774	284727	0.284727	0.0168176	386545	0.386545	0.0928131
382367	0.382367	0.0608436	271269	0.271269	0.0204546	314833	0.314833	0.0300817	285569	0.285569	0.0169939	387951	0.387951	0.0902616
383492	0.383492	0.0616134	272055	0.272055	0.0206515	315795	0.315795	0.030697	286412	0.286412	0.0171737	389363	0.389363	0.0877164
384620	0.38462	0.0624205	272843	0.272843	0.0208512	316761	0.316761	0.0313233	287259	0.287259	0.0173569	390779	0.390779	0.0851686
385751	0.385751	0.0632675	273633	0.273633	0.021054	317729	0.317729	0.0319608	288107	0.288107	0.0175437	392201	0.392201	0.0826094
386886	0.386886	0.0641571	274426	0.274426	0.0212598	318701	0.318701	0.0326093	288958	0.288958	0.0177343	393628	0.393628	0.0800314
388024	0.388024	0.0650919	275221	0.275221	0.0214689	319675	0.319675	0.033269	289812	0.289812	0.0179288	395060	0.39506	0.0774284
389166	0.389166	0.0660741	276019	0.276019	0.0216813	320652	0.320652	0.0339399	290668	0.290668	0.0181273	396497	0.396497	0.0747962
390311	0.390311	0.0671061	276819	0.276819	0.0218971	321632	0.321632	0.034622	291527	0.291527	0.01833	397939	0.397939	0.0721324
391459	0.391459	0.0681898	277621	0.277621	0.0221165	322616	0.322616	0.0353154	292388	0.292388	0.0185371	399387	0.399387	0.0694373
392611	0.392611	0.0693269	278425	0.278425	0.0223395	323602	0.323602	0.03602	293252	0.293252	0.0187487	400840	0.40084	0.0667133
393766	0.393766	0.070519	279232	0.279232	0.0225662	324591	0.324591	0.0367359	294119	0.294119	0.0189649	402298	0.402298	0.0639654
394924	0.394924	0.071767	280041	0.280041	0.0227969	325584	0.325584	0.037463	294988	0.294988	0.019186	403762	0.403762	0.061201
396086	0.396086	0.0730717	280852	0.280852	0.0230315	326579	0.326579	0.0382016	295859	0.295859	0.0194121	405230	0.40523	0.0584296
397251	0.397251	0.0744336	281666	0.281666	0.0232703	327577	0.327577	0.0389514	296733	0.296733	0.0196434	406705	0.406705	0.0556628
398420	0.39842	0.0758525	282482	0.282482	0.0235133	328579	0.328579	0.0397126	297610	0.29761	0.0198801	408184	0.408184	0.052914
399592	0.399592	0.0773279	283301	0.283301	0.0237607	329583	0.329583	0.0404853	298489	0.298489	0.0201225	409669	0.409669	0.050198
400768	0.400768	0.0788589	284121	0.284121	0.0240126	330591	0.330591	0.0412693	299371	0.299371	0.0203706	411160	0.41116	0.0475308
401947	0.401947	0.0804439	284945	0.284945	0.0242691	331601	0.331601	0.0420647	300256	0.300256	0.0206247	412655	0.412655	0.0449291
403129	0.403129	0.082081	285770	0.28577	0.0245303	332615	0.332615	0.0428716	301143	0.301143	0.0208851	414157	0.414157	0.04241
404315	0.404315	0.0837677	286598	0.286598	0.0247965	333632	0.333632	0.04369	302032	0.302032	0.021152	415663	0.415663	0.0399907
405505	0.405505	0.0855009	287429	0.287429	0.0250676	334652	0.334652	0.0445198	302925	0.302925	0.0214256	417175	0.417175	0.0376881
406698	0.406698	0.087277	288262	0.288262	0.0253439	335675	0.335675	0.0453611	303820	0.30382	0.0217061	418693	0.418693	0.0355188
407894	0.407894	0.0890921	289097	0.289097	0.0256254	336701	0.336701	0.0462139	304717	0.304717	0.021994	420216	0.420216	0.0334985
409094	0.409094	0.0909417	289934	0.289934	0.0259124	337730	0.33773	0.0470783	305618	0.305618	0.0222893	421745	0.421745	0.0316418
410298	0.410298	0.0928207	290774	0.290774	0.0262049	338763	0.338763	0.0479542	306520	0.30652	0.0225925	423279	0.423279	0.0299624
411505	0.411505	0.0947238	291617	0.291617	0.0265032	339799	0.339799	0.0488416	307426	0.307426	0.0229038	424819	0.424819	0.0284725
412715	0.412715	0.0966451	292462	0.292462	0.0268072	340837	0.340837	0.0497406	308334	0.308334	0.0232235	426365	0.426365	0.0271831
413929	0.413929	0.0985787	293309	0.293309	0.0271172	341879	0.341879	0.0506511	309245	0.309245	0.023552	427916	0.427916	0.0261038
415147	0.415147	0.100518	294159	0.294159	0.0274333	342924	0.342924	0.0515732	310159	0.310159	0.0238896	429472	0.429472	0.0252426
416368	0.416368	0.102457	295012	0.295012	0.0277556	343973	0.343973	0.0525068	311075	0.311075	0.0242366	431035	0.431035	0.0246064
417593	0.417593	0.104388	295866	0.295866	0.0280843	345024	0.345024	0.0534519	311994	0.311994	0.0245935	432603	0.432603	0.0242004
418822	0.418822	0.106304	296724	0.296724	0.0284195	346079	0.346079	0.0544086	312916	0.312916	0.0249607	434177	0.434177	0.0240285
420054	0.420054	0.1082	297583	0.297583	0.0287614	347137	0.347137	0.0553767	313841	0.313841	0.0253385	435756	0.435756	0.0240934
421290	0.42129	0.110069	298446	0.298446	0.0291101	348198	0.348198	0.0563562	314768	0.314768	0.0257274	437341	0.437341	0.0243963
422529	0.422529	0.111903	299310	0.29931	0.0294656	349263	0.349263	0.0573471	315698	0.315698	0.0261277	438932	0.438932	0.0249373
423772	0.423772	0.113697	300178	0.300178	0.0298283	350331	0.350331	0.0583493	316631	0.316631	0.0265401	440529	0.440529	0.0257152
425019	0.425019	0.115445	301047	0.301047	0.0301981	351402	0.351402	0.0593628	317566	0.317566	0.0269649	442132	0.442132	0.0267275
426269	0.426269	0.117142	301920	0.30192	0.0305753	352476	0.352476	0.0603874	318504	0.318504	0.0274027	443740	0.44374	0.0279705
427523	0.427523	0.118783	302794	0.302794	0.0309599	353553	0.353553	0.0614232	319445	0.319445	0.027854	445355	0.445355	0.0294392
428781	0.428781	0.120364	303672	0.303672	0.0313522	354634	0.354634	0.0624698	320389	0.320389	0.0283193	446975	0.446975	0.0311275
430042	0.430042	0.121882	304552	0.304552	0.0317521	355718	0.355718	0.0635273	321336	0.321336	0.0287991	448601	0.448601	0.0330277
431308	0.431308	0.123334	305434	0.305434	0.03216	356806	0.356806	0.0645954	322285	0.322285	0.0292941	450233	0.450233	0.0351309
432576	0.432576	0.124718	306319	0.306319	0.0325758	357897	0.357897	0.065674	323237	0.323237	0.0298048	451871	0.451871	0.0374269
433849	0.433849	0.126033	307207	0.307207	0.0329997	358991	0.358991	0.066763	324192	0.324192	0.0303318	453515	0.453515	0.0399041
435125	0.435125	0.12728	308097	0.308097	0.033432	360088	0.360088	0.067862	325150	0.32515	0.0308758	455165	0.455165	0.0425491
436406	0.436406	0.128459	308989	0.308989	0.0338726	361189	0.361189	0.0689709	326111	0.326111	0.0314374	456820	0.45682	0.0453475
437689	0.437689	0.129573	309885	0.309885	0.0343217	362293	0.362293	0.0700894	327074	0.327074	0.0320172	458482	0.458482	0.0482833
438977	0.438977	0.130624	310782	0.310782	0.0347794	363401	0.363401	0.0712173	328040	0.32804	0.0326159	460150	0.46015	0.0513388
440268	0.440268	0.131616	311683	0.311683	0.0352459	364512	0.364512	0.0723543	329010	0.32901	0.0332343	461824	0.461824	0.0544953
441564	0.441564	0.132553	312586	0.312586	0.0357213	365626	0.365626	0.0735	329982	0.329982	0.0338729	463504	0.463504	0.0577325
442863	0.442863	0.133442	313492	0.313492	0.0362057	366744	0.366744	0.0746541	330956	0.330956	0.0345326	465191	0.465191	0.0610291
444166	0.444166	0.134288	314400	0.3144	0.0366992	367865	0.367865	0.0758163	331934	0.331934	0.0352139	466883	0.466883	0.0643626
445472	0.445472	0.135099	315311	0.315311	0.037202	368990	0.36899	0.0769862	332915	0.332915	0.0359176	468581	0.468581	0.0677096
446783	0.446783	0.135882	316225	0.316225	0.0377141	370118	0.370118	0.0781634	333899	0.333899	0.0366445	470286	0.470286	0.071046
448097	0.448097	0.136645	317141	0.317141	0.0382358	371249	0.371249	0.0793475	334885	0.334885	0.0373951	471997	0.471997	0.0743472
449415	0.449415	0.137396	318060	0.31806	0.038767	372384	0.372384	0.080538	335874	0.335874	0.0381704	473714	0.473714	0.0775884
450738	0.450738	0.138146	318981	0.318981	0.039308	373522	0.373522	0.0817345	336867	0.336867	0.0389708	475437	0.475437	0.0807448
452064	0.452064	0.138902	319906	0.319906	0.0398589	374664	0.374664	0.0829366	337862	0.337862	0.0397972	477167	0.477167	0.0837919
453394	0.453394	0.139673	320833	0.320833	0.0404197	375810	0.37581	0.0841438	338860	0.33886	0.0406502	478903	0.478903	0.086706
454727	0.454727	0.140469	321762	0.321762	0.0409906	376959	0.376959	0.0853556	339861	0.339861	0.0415305	480645	0.480645	0.0894643
456065	0.456065	0.1413	322694	0.322694	0.0415716	378111	0.378111	0.0865715	340865	0.340865	0.0424387	482394	0.482394	0.0920452
457407	0.457407	0.142172	323629	0.323629	0.042163	379267	0.379267	0.087791	341872	0.341872	0.0433754	484149	0.484149	0.0944288
458752	0.458752	0.143096	324567	0.324567	0.0427649	380426	0.380426	0.0890137	342883	0.342883	0.0443412	485910	0.48591	0.0965972
460102	0.460102	0.14408	325508	0.325508	0.0433772	381589	0.381589	0.090239	343896	0.343896	0.0453366	487678	0.487678	0.0985345
461456	0.461456	0.14513	326451	0.326451	0.0440003	382756	0.382756	0.0914665	344912	0.344912	0.0463622	489452	0.489452	0.100227
462813	0.462813	0.146256	327397	0.327397	0.0446341	383926	0.383926	0.0926957	345931	0.345931	0.0474183	491232	0.491232	0.101665
464175	0.464175	0.147464	328345	0.328345	0.0452787	385100	0.3851	0.0939261	346953	0.346953	0.0485055	493019	0.493019	0.10284
465540	0.46554	0.148761	329297	0.329297	0.0459344	386277	0.386277	0.0951574	347978	0.347978	0.049624	494813	0.494813	0.103748
466910	0.46691	0.150155	330251	0.330251	0.0466011	387458	0.387458	0.0963891	349006	0.349006	0.0507741	496613	0.496613	0.104386
468284	0.468284	0.151651	331208	0.331208	0.047279	388642	0.388642	0.0976209	350037	0.350037	0.0519561	498420	0.49842	0.104755
469661	0.469661	0.153256	332167	0.332167	0.0479682	389830	0.38983	0.0988525	351071	0.351071	0.0531701	500233	0.500233	0.104861
471043	0.471043	0.154977	333130	0.33313	0.0486687	391022	0.391022	0.100084	352108	0.352108	0.0544161	502053	0.502053	0.10471
472429	0.472429	0.156822	334095	0.334095	0.0493807	392218	0.392218	0.101314	353149	0.353149	0.0556942	503879	0.503879	0.104312
473818	0.473818	0.158796	335063	0.335063	0.0501043	393417	0.393417	0.102543	354192	0.354192	0.0570043	505712	0.505712	0.10368
475212	0.475212	0.160908	336034	0.336034	0.0508395	394619	0.394619	0.103772	355238	0.355238	0.0583462	507552	0.507552	0.102828
476610	0.47661	0.163165	337007	0.337007	0.0515863	395826	0.395826	0.105	356288	0.356288	0.0597195	509399	0.509399	0.101773
478013	0.478013	0.165576	337984	0.337984	0.0523449	397036	0.397036	0.106227	357341	0.357341	0.0611239	511252	0.511252	0.100533
479419	0.479419	0.16815	338963	0.338963	0.0531153	398250	0.39825	0.107453	358396	0.358396	0.0625589	513112	0.513112	0.0991284
480829	0.480829	0.170896	339945	0.339945	0.0538976	399467	0.399467	0.10868	359455	0.359455	0.064024	514978	0.514978	0.097579
482244	0.482244	0.173824	340930	0.34093	0.0546917	400688	0.400688	0.109907	360517	0.360517	0.0655183	516852	0.516852	0.0959058
483663	0.483663	0.176943	341918	0.341918	0.0554976	401913	0.401913	0.111135	361582	0.361582	0.0670411	518732	0.518732	0.0941301
485085	0.485085	0.180262	342909	0.342909	0.0563155	403142	0.403142	0.112365	362651	0.362651	0.0685914	520619	0.520619	0.0922729
486512	0.486512	0.18379	343902	0.343902	0.0571452	404374	0.404374	0.113598	363722	0.363722	0.0701682	522513	0.522513	0.0903546
487944	0.487944	0.187531	344899	0.344899	0.0579868	405611	0.405611	0.114836	364797	0.364797	0.0717704	524414	0.524414	0.0883949
489379	0.489379	0.191491	345898	0.345898	0.0588401	406851	0.406851	0.116079	365874	0.365874	0.0733966	526322	0.526322	0.0864124
490819	0.490819	0.19567	346900	0.3469	0.0597052	408094	0.408094	0.11733	366955	0.366955	0.0750454	528237	0.528237	0.0844245
492263	0.492263	0.200063	347906	0.347906	0.0605819	409342	0.409342	0.11859	368039	0.368039	0.0767154	530158	0.530158	0.0824471
493711	0.493711	0.204662	348914	0.348914	0.0614701	410593	0.410593	0.119863	369127	0.369127	0.0784049	532087	0.532087	0.0804947
495164	0.495164	0.20945	349925	0.349925	0.0623698	411848	0.411848	0.121149	370217	0.370217	0.0801122	534023	0.534023	0.0785801
496620	0.49662	0.214405	350938	0.350938	0.0632806	413108	0.413108	0.122453	371311	0.371311	0.0818355	535965	0.535965	0.0767146
498081	0.498081	0.219496	351955	0.351955	0.0642026	414370	0.41437	0.123777	372408	0.372408	0.0835728	537915	0.537915	0.0749079
499547	0.499547	0.224684	352975	0.352975	0.0651354	415637	0.415637	0.125125	373508	0.373508	0.0853222	539872	0.539872	0.073168
501016	0.501016	0.229919	353998	0.353998	0.0660788	416908	0.416908	0.126501	374612	0.374612	0.0870816	541836	0.541836	0.0715017
502490	0.50249	0.235146	355023	0.355023	0.0670325	418182	0.418182	0.127908	375719	0.375719	0.0888488	543807	0.543807	0.0699142
503968	0.503968	0.240303	356052	0.356052	0.0679963	419461	0.419461	0.129351	376829	0.376829	0.0906217	545786	0.545786	0.0684096
505451	0.505451	0.245319	357084	0.357084	0.0689699	420743	0.420743	0.130836	377942	0.377942	0.0923978	547771	0.547771	0.0669907
506938	0.506938	0.250123	358118	0.358118	0.0699528	422029	0.422029	0.132366	379059	0.379059	0.0941749	549764	0.549764	0.0656593
508429	0.508429	0.254642	359156	0.359156	0.0709448	423320	0.42332	0.133948	380179	0.380179	0.0959507	551764	0.551764	0.0644166
509925	0.509925	0.258805	360197	0.360197	0.0719453	424614	0.424614	0.135587	381302	0.381302	0.0977228	553771	0.553771	0.0632628
511425	0.511425	0.26255	361240	0.36124	0.072954	425912	0.425912	0.137288	382428	0.382428	0.0994888	555786	0.555786	0.0621975
512930	0.51293	0.265821	362287	0.362287	0.0739703	427214	0.427214	0.139058	383558	0.383558	0.101246	557808	0.557808	0.0612198
514439	0.514439	0.268578	363337	0.363337	0.0749937	428520	0.42852	0.140903	384691	0.384691	0.102993	559837	0.559837	0.0603284
515952	0.515952	0.270799	364389	0.364389	0.0760238	429830	0.42983	0.142829	385828	0.385828	0.104726	561874	0.561874	0.0595217
517470	0.51747	0.272479	365445	0.365445	0.0770598	431144	0.431144	0.144842	386968	0.386968	0.106444	563918	0.563918	0.0587979
518993	0.518993	0.273639	366504	0.366504	0.0781013	432462	0.432462	0.146948	388111	0.388111	0.108144	565969	0.565969	0.058155
520519	0.520519	0.274319	367566	0.367566	0.0791475	433784	0.433784	0.149153	389258	0.389258	0.109825	568028	0.568028	0.057591
522051	0.522051	0.274584	368631	0.368631	0.0801979	435110	0.43511	0.151463	390408	0.390408	0.111483	570095	0.570095	0.0571038
523587	0.523587	0.274523	369699	0.369699	0.0812516	436440	0.43644	0.153882	391561	0.391561	0.113117	572169	0.572169	0.0566915
525127	0.525127	0.274239	370770	0.37077	0.0823079	437775	0.437775	0.156416	392718	0.392718	0.114725	574250	0.57425	0.0563522
526672	0.526672	0.273854	371845	0.371845	0.0833662	439113	0.439113	0.159069	393878	0.393878	0.116305	576339	0.576339	0.0560843
528221	0.528221	0.273501	372922	0.372922	0.0844255	440455	0.440455	0.161844	395042	0.395042	0.117855	578436	0.578436	0.0558865
529775	0.529775	0.273317	374003	0.374003	0.0854852	441802	0.441802	0.164743	396209	0.396209	0.119374	580540	0.58054	0.0557577
531334	0.531334	0.273441	375086	0.375086	0.0865444	443152	0.443152	0.167769	397380	0.39738	0.12086	582652	0.582652	0.0556974
532897	0.532897	0.274002	376173	0.376173	0.0876021	444507	0.444507	0.170921	398554	0.398554	0.122312	584772	0.584772	0.0557053
534465	0.534465	0.27512	377263	0.377263	0.0886576	445866	0.445866	0.174198	399731	0.399731	0.123728	586899	0.586899	0.0557819
536037	0.536037	0.276897	378356	0.378356	0.08971	447229	0.447229	0.177599	400912	0.400912	0.125108	589034	0.589034	0.055928
537614	0.537614	0.27941	379452	0.379452	0.0907584	448596	0.448596	0.181119	402097	0.402097	0.12645	591177	0.591177	0.0561453
539195	0.539195	0.282711	380552	0.380552	0.0918018	449968	0.449968	0.184754	403285	0.403285	0.127753	593328	0.593328	0.056436
540782	0.540782	0.28682	381654	0.381654	0.0928394	451343	0.451343	0.188496	404476	0.404476	0.129017	595486	0.595486	0.0568031
542373	0.542373	0.291725	382760	0.38276	0.0938702	452723	0.452723	0.192336	405671	0.405671	0.13024	597653	0.597653	0.0572503
543968	0.543968	0.297377	383869	0.383869	0.0948934	454107	0.454107	0.196266	406870	0.40687	0.131423	599827	0.599827	0.057782
545569	0.545569	0.303695	384982	0.384982	0.0959082	455495	0.455495	0.200271	408072	0.408072	0.132565	602009	0.602009	0.0584034
547174	0.547174	0.310562	386097	0.386097	0.0969135	456888	0.456888	0.204339	409277	0.409277	0.133665	604199	0.604199	0.0591204
548783	0.548783	0.317835	387216	0.387216	0.0979087	458285	0.458285	0.208455	410487	0.410487	0.134724	606397	0.606397	0.0599393
550398	0.550398	0.325343	388338	0.388338	0.0988929	459686	0.459686	0.2126	411699	0.411699	0.135741	608603	0.608603	0.060867
552017	0.552017	0.332899	389463	0.389463	0.0998655	461091	0.461091	0.216756	412916	0.412916	0.136717	610817	0.610817	0.0619107
553641	0.553641	0.34031	390591	0.390591	0.100826	462500	0.4625	0.220904	414136	0.414136	0.137652	613040	0.61304	0.0630779
555270	0.55527	0.347386	391723	0.391723	0.101773	463914	0.463914	0.225023	415359	0.415359	0.138546	615270	0.61527	0.0643759
556903	0.556903	0.353951	392858	0.392858	0.102707	465333	0.465333	0.229089	416586	0.416586	0.139401	617508	0.617508	0.0658117
558542	0.558542	0.359861	393996	0.393996	0.103628	466755	0.466755	0.233081	417817	0.417817	0.140218	619754	0.619754	0.067392
560185	0.560185	0.365006	395138	0.395138	0.104534	468182	0.468182	0.236975	419052	0.419052	0.140998	622009	0.622009	0.0691222
561833	0.561833	0.369327	396283	0.396283	0.105427	469613	0.469613	0.240748	420290	0.42029	0.141744	624272	0.624272	0.0710068
563486	0.563486	0.372813	397431	0.397431	0.106306	471049	0.471049	0.244376	421531	0.421531	0.142456	626543	0.626543	0.0730487
565143	0.565143	0.375506	398583	0.398583	0.107172	472489	0.472489	0.247838	422777	0.422777	0.143139	628822	0.628822	0.0752489
566806	0.566806	0.377493	399737	0.399737	0.108026	473933	0.473933	0.251111	424026	0.424026	0.143796	631110	0.63111	0.0776059
568474	0.568474	0.378898	400896	0.400896	0.108869	475382	0.475382	0.254175	425279	0.425279	0.144431	633406	0.633406	0.0801161
570146	0.570146	0.379868	402057	0.402057	0.109703	476836	0.476836	0.257011	426535	0.426535	0.145049	635710	0.63571	0.0827727
571823	0.571823	0.380559	403222	0.403222	0.110528	478293	0.478293	0.259603	427795	0.427795	0.145656	638023	0.638023	0.085566
573505	0.573505	0.381118	404391	0.404391	0.111348	479756	0.479756	0.261936	429059	0.429059	0.146258	640344	0.640344	0.088483
575193	0.575193	0.381676	405562	0.405562	0.112167	481222	0.481222	0.263998	430327	0.430327	0.146863	642674	0.642674	0.0915075
576885	0.576885	0.38233	406737	0.406737	0.112986	482693	0.482693	0.265782	431598	0.431598	0.14748	645012	0.645012	0.0946199
578582	0.578582	0.38314	407916	0.407916	0.113812	484169	0.484169	0.267281	432873	0.432873	0.14812	647358	0.647358	0.0977975
580284	0.580284	0.384125	409098	0.409098	0.114648	485649	0.485649	0.268494	434152	0.434152	0.148793	649713	0.649713	0.101015
581991	0.581991	0.385262	410283	0.410283	0.115502	487134	0.487134	0.269423	435435	0.435435	0.149512	652077	0.652077	0.104243
583703	0.583703	0.386489	411472	0.411472	0.116379	488623	0.488623	0.270073	436721	0.436721	0.15029	654449	0.654449	0.107452
585421	0.585421	0.387708	412664	0.412664	0.117288	490117	0.490117	0.270454	438012	0.438012	0.151145	656830	0.65683	0.11061
587143	0.587143	0.388796	413860	0.41386	0.118238	491615	0.491615	0.270578	439306	0.439306	0.15209	659219	0.659219	0.113685
588870	0.58887	0.389605	415059	0.415059	0.119238	493118	0.493118	0.270463	440604	0.440604	0.153146	661618	0.661618	0.116642
590603	0.590603	0.389979	416262	0.416262	0.1203	494625	0.494625	0.270127	441905	0.441905	0.154329	664024	0.664024	0.11945
592340	0.59234	0.389759	417468	0.417468	0.121436	496138	0.496138	0.269594	443211	0.443211	0.155662	666440	0.66644	0.122077
594083	0.594083	0.388801	418677	0.418677	0.122659	497654	0.497654	0.268889	444520	0.44452	0.157163	668865	0.668865	0.124496
595830	0.59583	0.386983	419890	0.41989	0.123984	499176	0.499176	0.268039	445834	0.445834	0.158855	671298	0.671298	0.126679
597583	0.597583	0.384219	421107	0.421107	0.125427	500702	0.500702	0.267074	447151	0.447151	0.16076	673740	0.67374	0.128605
599341	0.599341	0.380466	422327	0.422327	0.127003	502232	0.502232	0.266021	448472	0.448472	0.162899	676191	0.676191	0.130255
601105	0.601105	0.375728	423551	0.423551	0.12873	503768	0.503768	0.264913	449797	0.449797	0.165294	678651	0.678651	0.131618
602873	0.602873	0.370054	424778	0.424778	0.130626	505308	0.505308	0.263777	451126	0.451126	0.167965	681120	0.68112	0.132684
604647	0.604647	0.363535	426009	0.426009	0.13271	506853	0.506853	0.262643	452459	0.452459	0.170933	683598	0.683598	0.133452
606425	0.606425	0.356296	427243	0.427243	0.134998	508402	0.508402	0.261535	453795	0.453795	0.174215	686085	0.686085	0.133924
608209	0.608209	0.34849	428481	0.428481	0.13751	509956	0.509956	0.260479	455136	0.455136	0.177827	688581	0.688581	0.134108
609999	0.609999	0.340293	429723	0.429723	0.140264	511515	0.511515	0.259495	456481	0.456481	0.181783	691086	0.691086	0.134016
611793	0.611793	0.331901	430968	0.430968	0.143276	513079	0.513079	0.258602	457829	0.457829	0.186094	693600	0.6936	0.133667
613593	0.613593	0.32352	432216	0.432216	0.146561	514648	0.514648	0.257814	459182	0.459182	0.190765	696123	0.696123	0.133081
615398	0.615398	0.315362	433469	0.433469	0.150134	516221	0.516221	0.257143	460539	0.460539	0.195801	698656	0.698656	0.132282
617209	0.617209	0.307625	434725	0.434725	0.154006	517799	0.517799	0.256596	461899	0.461899	0.2012	701197	0.701197	0.131298
619024	0.619024	0.300472	435984	0.435984	0.158186	519382	0.519382	0.25618	463264	0.463264	0.206955	703748	0.703748	0.130157
620846	0.620846	0.294002	437248	0.437248	0.162679	520970	0.52097	0.255896	464633	0.464633	0.213055	706308	0.706308	0.128888
622672	0.622672	0.28823	438514	0.438514	0.167488	522562	0.522562	0.255746	466005	0.466005	0.219485	708878	0.708878	0.127521
624504	0.624504	0.283063	439785	0.439785	0.172611	524160	0.52416	0.255732	467382	0.467382	0.226222	711457	0.711457	0.126083
626341	0.626341	0.278311	441059	0.441059	0.178042	525762	0.525762	0.255852	468763	0.468763	0.233239	714045	0.714045	0.124602
628184	0.628184	0.273704	442337	0.442337	0.183771	527370	0.52737	0.256108	470148	0.470148	0.240506	716643	0.716643	0.123105
630032	0.630032	0.268944	443619	0.443619	0.189784	528982	0.528982	0.256504	471537	0.471537	0.247984	719250	0.71925	0.121613
631885	0.631885	0.263767	444904	0.444904	0.196061	530599	0.530599	0.257043	472930	0.47293	0.255632	721866	0.721866	0.120147
633744	0.633744	0.258006	446193	0.446193	0.202578	532221	0.532221	0.257734	474327	0.474327	0.263406	724492	0.724492	0.118726
635609	0.635609	0.251655	447486	0.447486	0.209307	533848	0.533848	0.258586	475729	0.475729	0.271255	727128	0.727128	0.117363
637479	0.637479	0.244893	448783	0.448783	0.216216	535480	0.53548	0.259614	477134	0.477134	0.279129	729773	0.729773	0.11607
639354	0.639354	0.23809	450083	0.450083	0.223269	537117	0.537117	0.260831	478544	0.478544	0.286974	732428	0.732428	0.114856
641235	0.641235	0.231755	451387	0.451387	0.230429	538759	0.538759	0.262256	479958	0.479958	0.294734	735093	0.735093	0.113728
643121	0.643121	0.226469	452695	0.452695	0.237653	540406	0.540406	0.263903	481376	0.481376	0.302356	737767	0.737767	0.112688
645013	0.645013	0.222783	454007	0.454007	0.244899	542058	0.542058	0.26579	482798	0.482798	0.309782	740451	0.740451	0.111738
646911	0.646911	0.221111	455322	0.455322	0.252124	543715	0.543715	0.267928	484224	0.484224	0.316961	743145	0.743145	0.110876
648814	0.648814	0.22164	456641	0.456641	0.259284	545378	0.545378	0.270324	485655	0.485655	0.323841	745848	0.745848	0.110099
650723	0.650723	0.224267	457965	0.457965	0.266335	547045	0.547045	0.272981	487090	0.48709	0.330374	748562	0.748562	0.109402
652637	0.652637	0.228586	459292	0.459292	0.273236	548717	0.548717	0.275891	488529	0.488529	0.336515	751285	0.751285	0.108779
654557	0.654557	0.233919	460622	0.460622	0.279946	550395	0.550395	0.279038	489972	0.489972	0.342225	754018	0.754018	0.108221
656483	0.656483	0.239405	461957	0.461957	0.286429	552077	0.552077	0.282394	491420	0.49142	0.347467	756761	0.756761	0.107719
658414	0.658414	0.244129	463295	0.463295	0.292651	553765	0.553765	0.285921	492872	0.492872	0.352213	759514	0.759514	0.107262
660351	0.660351	0.247257	464638	0.464638	0.298581	555458	0.555458	0.289573	494328	0.494328	0.356439	762277	0.762277	0.106839
662294	0.662294	0.248178	465984	0.465984	0.304191	557156	0.557156	0.29329	495788	0.495788	0.360129	765050	0.76505	0.106438
664242	0.664242	0.246607	467334	0.467334	0.309459	558859	0.558859	0.297006	497253	0.497253	0.363274	767833	0.767833	0.106046
666196	0.666196	0.242634	468688	0.468688	0.314364	560568	0.560568	0.300649	498722	0.498722	0.365871	770627	0.770627	0.10565
668156	0.668156	0.23672	470046	0.470046	0.31889	562281	0.562281	0.304144	500196	0.500196	0.367928	773430	0.77343	0.105236
670122	0.670122	0.229619	471408	0.471408	0.323023	564000	0.564	0.307414	501673	0.501673	0.369457	776244	0.776244	0.104791
672093	0.672093	0.222264	472774	0.472774	0.326753	565725	0.565725	0.310387	503156	0.503156	0.370483	779068	0.779068	0.104304
674071	0.674071	0.215615	474144	0.474144	0.330069	567454	0.567454	0.312993	504642	0.504642	0.371035	781902	0.781902	0.103763
676054	0.676054	0.210515	475518	0.475518	0.332965	569189	0.569189	0.315175	506133	0.506133	0.371154	784747	0.784747	0.103159
678042	0.678042	0.207563	476896	0.476896	0.335431	570929	0.570929	0.316884	507628	0.507628	0.370885	787601	0.787601	0.102483
680037	0.680037	0.207044	478277	0.478277	0.337462	572674	0.572674	0.318085	509128	0.509128	0.370281	790467	0.790467	0.10173
682038	0.682038	0.208914	479663	0.479663	0.339049	574425	0.574425	0.318758	510632	0.510632	0.369401	793342	0.793342	0.100898
684044	0.684044	0.212848	481053	0.481053	0.340185	576181	0.576181	0.318896	512141	0.512141	0.368304	796229	0.796229	0.0999842
686057	0.686057	0.218332	482447	0.482447	0.34086	577942	0.577942	0.318508	513654	0.513654	0.367053	799125	0.799125	0.0989931
688075	0.688075	0.224776	483845	0.483845	0.341063	579709	0.579709	0.317613	515172	0.515172	0.365706	802032	0.802032	0.0979299
690099	0.690099	0.231629	485247	0.485247	0.340785	581482	0.581482	0.316245	516694	0.516694	0.364321	804950	0.80495	0.0968035
692129	0.692129	0.238465	486653	0.486653	0.340013	583259	0.583259	0.314444	518220	0.51822	0.362943	807878	0.807878	0.0956257
694166	0.694166	0.245036	488063	0.488063	0.338736	585042	0.585042	0.312257	519751	0.519751	0.361611	810817	0.810817	0.0944109
696208	0.696208	0.251281	489477	0.489477	0.336944	586831	0.586831	0.309736	521287	0.521287	0.360351	813767	0.813767	0.0931758
698256	0.698256	0.2573	490895	0.490895	0.33463	588625	0.588625	0.306931	522827	0.522827	0.359175	816728	0.816728	0.0919392
700310	0.70031	0.263305	492317	0.492317	0.331788	590424	0.590424	0.303891	524372	0.524372	0.358082	819699	0.819699	0.0907209
702370	0.70237	0.269548	493744	0.493744	0.328417	592229	0.592229	0.300661	525921	0.525921	0.357059	822681	0.822681	0.0895416
704437	0.704437	0.276253	495175	0.495175	0.324523	594040	0.59404	0.297279	527475	0.527475	0.356078	825674	0.825674	0.0884221
706509	0.706509	0.283548	496609	0.496609	0.320118	595856	0.595856	0.293776	529033	0.529033	0.355108	828678	0.828678	0.0873825
708588	0.708588	0.29142	498048	0.498048	0.315221	597677	0.597677	0.290176	530596	0.530596	0.354109	831692	0.831692	0.0864416
710672	0.710672	0.299689	499491	0.499491	0.309861	599504	0.599504	0.286495	532164	0.532164	0.353042	834718	0.834718	0.0856165
712763	0.712763	0.308007	500939	0.500939	0.304076	601337	0.601337	0.282742	533736	0.533736	0.351873	837755	0.837755	0.0849219
714860	0.71486	0.315897	502390	0.50239	0.297915	603176	0.603176	0.278922	535313	0.535313	0.350574	840802	0.840802	0.0843695
716963	0.716963	0.322798	503846	0.503846	0.291435	605020	0.60502	0.275033	536894	0.536894	0.349128	843861	0.843861	0.083968
719072	0.719072	0.32815	505305	0.505305	0.284705	606869	0.606869	0.271077	538481	0.538481	0.347533	846931	0.846931	0.0837226
721188	0.721188	0.331465	506770	0.50677	0.277799	608724	0.608724	0.267054	540072	0.540072	0.345804	850012	0.850012	0.0836349
723309	0.723309	0.332413	508238	0.508238	0.270804	610585	0.610585	0.262967	541667	0.541667	0.343971	853104	0.853104	0.0837031
725437	0.725437	0.330879	509711	0.509711	0.263807	612452	0.612452	0.258828	543267	0.543267	0.342083	856208	0.856208	0.0839218
727571	0.727571	0.326996	511187	0.511187	0.256904	614324	0.614324	0.254656	544873	0.544873	0.340209	859323	0.859323	0.0842827
729712	0.729712	0.321135	512669	0.512669	0.250189	616202	0.616202	0.250481	546482	0.546482	0.338431	862449	0.862449	0.0847746
731859	0.731859	0.313856	514154	0.514154	0.243758	618086	0.618086	0.246344	548097	0.548097	0.336848	865586	0.865586	0.0853841
734012	0.734012	0.305829	515644	0.515644	0.237701	619976	0.619976	0.242301	549716	0.549716	0.335568	868735	0.868735	0.0860958
736171	0.736171	0.297726	517138	0.517138	0.232103	621871	0.621871	0.238421	551340	0.55134	0.334702	871896	0.871896	0.0868931
738337	0.738337	0.290132	518636	0.518636	0.227041	623772	0.623772	0.234785	552969	0.552969	0.334358	875068	0.875068	0.0877587
740509	0.740509	0.283458	520139	0.520139	0.22258	625679	0.625679	0.231487	554603	0.554603	0.334628	878251	0.878251	0.0886753
742687	0.742687	0.277909	521646	0.521646	0.21877	627592	0.627592	0.228631	556241	0.556241	0.335579	881446	0.881446	0.089626
744872	0.744872	0.273481	523157	0.523157	0.215649	629510	0.62951	0.226326	557885	0.557885	0.337244	884653	0.884653	0.0905946
747064	0.747064	0.269997	524673	0.524673	0.213234	631435	0.631435	0.224683	559533	0.559533	0.339617	887871	0.887871	0.0915668
749261	0.749261	0.267167	526193	0.526193	0.211528	633365	0.633365	0.22381	561186	0.561186	0.342653	891101	0.891101	0.0925298
751466	0.751466	0.264659	527718	0.527718	0.210515	635301	0.635301	0.223805	562844	0.562844	0.346278	894343	0.894343	0.0934729
753676	0.753676	0.262157	529247	0.529247	0.210162	637244	0.637244	0.224748	564507	0.564507	0.350398	897597	0.897597	0.0943879
755894	0.755894	0.259408	530781	0.530781	0.210419	639192	0.639192	0.226698	566175	0.566175	0.35492	900862	0.900862	0.0952688
758117	0.758117	0.256246	532319	0.532319	0.211226	641146	0.641146	0.229679	567848	0.567848	0.359759	904139	0.904139	0.0961124
760348	0.760348	0.252598	533861	0.533861	0.212508	643106	0.643106	0.23368	569525	0.569525	0.36484	907428	0.907428	0.0969174
762585	0.762585	0.248475	535408	0.535408	0.214185	645072	0.645072	0.238648	571208	0.571208	0.370081	910730	0.91073	0.0976852
764828	0.764828	0.243953	536959	0.536959	0.216176	647044	0.647044	0.244483	572896	0.572896	0.375356	914043	0.914043	0.0984187
767078	0.767078	0.239146	538515	0.538515	0.2184	649022	0.649022	0.25104	574588	0.574588	0.380442	917368	0.917368	0.0991226
769335	0.769335	0.234193	540075	0.540075	0.220783	651006	0.651006	0.25813	576286	0.576286	0.38497	920705	0.920705	0.099803
771598	0.771598	0.229231	541640	0.54164	0.223263	652996	0.652996	0.265529	577988	0.577988	0.388396	924055	0.924055	0.100466
773868	0.773868	0.224389	543209	0.543209	0.225795	654992	0.654992	0.272986	579696	0.579696	0.390004	927417	0.927417	0.10112
776145	0.776145	0.219776	544783	0.544783	0.228352	656995	0.656995	0.280233	581409	0.581409	0.388984	930790	0.93079	0.101771
778428	0.778428	0.215477	546362	0.546362	0.230931	659003	0.659003	0.287005	583126	0.583126	0.384554	934177	0.934177	0.102426
780718	0.780718	0.211557	547945	0.547945	0.233548	661018	0.661018	0.293051	584849	0.584849	0.376128	937575	0.937575	0.103091
783015	0.783015	0.208058	549533	0.549533	0.236243	663039	0.663039	0.298153	586577	0.586577	0.363498	940986	0.940986	0.103771
785318	0.785318	0.205004	551125	0.551125	0.239072	665066	0.665066	0.302138	588310	0.58831	0.346967	944409	0.944409	0.104467
787629	0.787629	0.202405	552722	0.552722	0.242103	667099	0.667099	0.304889	590048	0.590048	0.327423	947845	0.947845	0.105183
789946	0.789946	0.200261	554323	0.554323	0.245411	669138	0.669138	0.306352	591791	0.591791	0.306301	951293	0.951293	0.105917
792270	0.79227	0.198564	555929	0.555929	0.249068	671184	0.671184	0.306541	593540	0.59354	0.285455	954754	0.954754	0.106668
794601	0.794601	0.197298	557540	0.55754	0.253131	673236	0.673236	0.30553	595293	0.595293	0.266949	958227	0.958227	0.10743
796938	0.796938	0.196442	559156	0.559156	0.257639	675294	0.675294	0.303449	597052	0.597052	0.252801	961713	0.961713	0.108198
799283	0.799283	0.195966	560776	0.560776	0.262602	677358	0.677358	0.300473	598816	0.598816	0.244725	965212	0.965212	0.108965
801634	0.801634	0.195835	562401	0.562401	0.267994	679429	0.679429	0.296804	600585	0.600585	0.243901	968723	0.968723	0.109721
803993	0.803993	0.196004	564030	0.56403	0.273751	681506	0.681506	0.292661	602360	0.60236	0.250811	972247	0.972247	0.110457
806358	0.806358	0.196419	565664	0.565664	0.279777	683590	0.68359	0.288259	604139	0.604139	0.265148	975784	0.975784	0.111162
808730	0.80873	0.197022	567303	0.567303	0.285942	685679	0.685679	0.283802	605924	0.605924	0.28582	979334	0.979334	0.111825
811109	0.811109	0.197747	568947	0.568947	0.292096	687775	0.687775	0.279466	607714	0.607714	0.311049	982897	0.982897	0.112436
813495	0.813495	0.198527	570596	0.570596	0.29808	689878	0.689878	0.275398	609510	0.60951	0.338551	986473	0.986473	0.112985
815889	0.815889	0.199298	572249	0.572249	0.303743	691987	0.691987	0.271711	611311	0.611311	0.36579	990061	0.990061	0.113461
818289	0.818289	0.200001	573907	0.573907	0.308955	694103	0.694103	0.268488	613117	0.613117	0.390253	993663	0.993663	0.113857
820696	0.820696	0.200588	575570	0.57557	0.313628	696224	0.696224	0.265788	614928	0.614928	0.40972	997278	0.997278	0.114167
823111	0.823111	0.20102	577237	0.577237	0.317718	698353	0.698353	0.263652	616745	0.616745	0.422492	1.00091e+06	1.00091	0.114386
825532	0.825532	0.201278	578910	0.57891	0.321243	700488	0.700488	0.262122	618567	0.618567	0.427541	1.00455e+06	1.00455	0.11451
827961	0.827961	0.201354	580587	0.580587	0.324274	702629	0.702629	0.261241	620395	0.620395	0.424584	1.0082e+06	1.0082	0.11454
830397	0.830397	0.201256	582270	0.58227	0.326928	704777	0.704777	0.261069	622228	0.622228	0.41408	1.01187e+06	1.01187	0.114478
832840	0.83284	0.201004	583957	0.583957	0.329359	706932	0.706932	0.261684	624066	0.624066	0.397171	1.01555e+06	1.01555	0.114326
835290	0.83529	0.200627	585649	0.585649	0.331729	709093	0.709093	0.263178	625910	0.62591	0.37557	1.01925e+06	1.01925	0.114092
837747	0.837747	0.200159	587346	0.587346	0.334185	711261	0.711261	0.265644	627759	0.627759	0.351402	1.02295e+06	1.02295	0.113782
840212	0.840212	0.199635	589047	0.589047	0.336838	713435	0.713435	0.269163	629614	0.629614	0.327003	1.02667e+06	1.02667	0.113407
842683	0.842683	0.199086	590754	0.590754	0.339731	715616	0.715616	0.273771	631474	0.631474	0.304663	1.03041e+06	1.03041	0.112976
845163	0.845163	0.19854	592466	0.592466	0.342832	717804	0.717804	0.279437	633339	0.633339	0.286334	1.03416e+06	1.03416	0.112503
847649	0.847649	0.198012	594182	0.594182	0.346025	719998	0.719998	0.286038	635211	0.635211	0.273343	1.03792e+06	1.03792	0.111999
850143	0.850143	0.19751	595904	0.595904	0.349116	722199	0.722199	0.293338	637087	0.637087	0.266144	1.0417e+06	1.0417	0.111477
852644	0.852644	0.19703	597631	0.597631	0.351852	724407	0.724407	0.300991	638969	0.638969	0.264202	1.04549e+06	1.04549	0.11095
855152	0.855152	0.196559	599362	0.599362	0.35395	726622	0.726622	0.308556	640857	0.640857	0.266061	1.04929e+06	1.04929	0.11043
857668	0.857668	0.196075	601099	0.601099	0.355133	728843	0.728843	0.31553	642751	0.642751	0.269616	1.05311e+06	1.05311	0.109927
860191	0.860191	0.195552	602841	0.602841	0.355166	731071	0.731071	0.321403	644650	0.64465	0.272576	1.05694e+06	1.05694	0.109453
862722	0.862722	0.194959	604587	0.604587	0.353891	733306	0.733306	0.325716	646554	0.646554	0.273036	1.06078e+06	1.06078	0.109014
865260	0.86526	0.194268	606339	0.606339	0.351251	735548	0.735548	0.328113	648464	0.648464	0.270017	1.06464e+06	1.06464	0.108618
867805	0.867805	0.19345	608096	0.608096	0.347304	737797	0.737797	0.328391	650380	0.65038	0.263852	1.06852e+06	1.06852	0.108269
870358	0.870358	0.192483	609858	0.609858	0.342213	740052	0.740052	0.32652	652302	0.652302	0.256309	1.0724e+06	1.0724	0.107968
872919	0.872919	0.191351	611625	0.611625	0.336234	742314	0.742314	0.322638	654229	0.654229	0.250395	1.0763e+06	1.0763	0.107715
875487	0.875487	0.190045	613397	0.613397	0.329681	744584	0.744584	0.317027	656162	0.656162	0.249858	1.08022e+06	1.08022	0.10751
878062	0.878062	0.188565	615174	0.615174	0.322888	746860	0.74686	0.310066	658100	0.6581	0.258428	1.08415e+06	1.08415	0.107346
880646	0.880646	0.186918	616957	0.616957	0.316169	749143	0.749143	0.302182	660045	0.660045	0.278903	1.08809e+06	1.08809	0.107218
883236	0.883236	0.18512	618744	0.618744	0.309785	751433	0.751433	0.293798	661995	0.661995	0.312218	1.09205e+06	1.09205	0.107118
885835	0.885835	0.183193	620537	0.620537	0.303922	753731	0.753731	0.285299	663951	0.663951	0.356721	1.09602e+06	1.09602	0.107036
888441	0.888441	0.181164	622335	0.622335	0.29868	756035	0.756035	0.277004	665912	0.665912	0.407925	1.10001e+06	1.10001	0.106962
891054	0.891054	0.179065	624138	0.624138	0.29408	758346	0.758346	0.269144	667880	0.66788	0.45897	1.10401e+06	1.10401	0.106884
893676	0.893676	0.176929	625947	0.625947	0.290084	760664	0.760664	0.261859	669853	0.669853	0.501874	1.10803e+06	1.10803	0.106792
896305	0.896305	0.174791	627760	0.62776	0.28662	762990	0.76299	0.25519	671832	0.671832	0.529322	1.11206e+06	1.11206	0.106674
898942	0.898942	0.172685	629579	0.629579	0.283612	765322	0.765322	0.249083	673817	0.673817	0.536488	1.11611e+06	1.11611	0.106518
901586	0.901586	0.17064	631404	0.631404	0.280994	767662	0.767662	0.243403	675808	0.675808	0.522238	1.12017e+06	1.12017	0.106314
904239	0.904239	0.168687	633233	0.633233	0.278728	770009	0.770009	0.237967	677804	0.677804	0.489285	1.12424e+06	1.12424	0.106054
906899	0.906899	0.166849	635068	0.635068	0.276792	772363	0.772363	0.232594	679807	0.679807	0.443263	1.12833e+06	1.12833	0.105729
909567	0.909567	0.165146	636908	0.636908	0.275169	774724	0.774724	0.227158	681815	0.681815	0.391163	1.13244e+06	1.13244	0.105335
912243	0.912243	0.163591	638753	0.638753	0.27382	777092	0.777092	0.221638	683830	0.68383	0.339788	1.13656e+06	1.13656	0.104865
914927	0.914927	0.162195	640604	0.640604	0.272664	779468	0.779468	0.216126	685850	0.68585	0.294707	1.14069e+06	1.14069	0.10432
917618	0.917618	0.160962	642460	0.64246	0.271555	781851	0.781851	0.210809	687876	0.687876	0.259872	1.14484e+06	1.14484	0.103698
920318	0.920318	0.159892	644322	0.644322	0.270289	784241	0.784241	0.205904	689909	0.689909	0.237662	1.14901e+06	1.14901	0.103002
923025	0.923025	0.15898	646189	0.646189	0.268614	786639	0.786639	0.201598	691947	0.691947	0.228996	1.15319e+06	1.15319	0.102235
925741	0.925741	0.158218	648061	0.648061	0.266263	789043	0.789043	0.198019	693991	0.693991	0.233299	1.15738e+06	1.15738	0.101405
928464	0.928464	0.157594	649939	0.649939	0.263	791456	0.791456	0.195259	696041	0.696041	0.248339	1.16159e+06	1.16159	0.100518
931196	0.931196	0.157097	651822	0.651822	0.258657	793875	0.793875	0.193456	698098	0.698098	0.270173	1.16582e+06	1.16582	0.0995847
933935	0.933935	0.156709	653710	0.65371	0.253171	796302	0.796302	0.192884	700160	0.70016	0.29351	1.17006e+06	1.17006	0.0986146
936683	0.936683	0.156416	655605	0.655605	0.246599	798737	0.798737	0.194006	702229	0.702229	0.312639	1.17431e+06	1.17431	0.0976197
939438	0.939438	0.156201	657504	0.657504	0.239119	801178	0.801178	0.197437	704304	0.704304	0.322771	1.17859e+06	1.17859	0.0966123
942202	0.942202	0.156046	659409	0.659409	0.231004	803628	0.803628	0.203786	706384	0.706384	0.321342	1.18287e+06	1.18287	0.0956049
944974	0.944974	0.155937	661320	0.66132	0.222587	806084	0.806084	0.213432	708471	0.708471	0.308716	1.18718e+06	1.18718	0.0946104
947754	0.947754	0.155858	663236	0.663236	0.214226	808549	0.808549	0.226317	710565	0.710565	0.287923	1.1915e+06	1.1915	0.0936414
950542	0.950542	0.155795	665158	0.665158	0.206264	811020	0.81102	0.241846	712664	0.712664	0.26355	1.19583e+06	1.19583	0.0927099
953339	0.953339	0.155736	667085	0.667085	0.198999	813500	0.8135	0.258963	714769	0.714769	0.24027	1.20018e+06	1.20018	0.0918273
956143	0.956143	0.155671	669018	0.669018	0.192668	815987	0.815987	0.276399	716881	0.716881	0.221667	1.20455e+06	1.20455	0.091004
958956	0.958956	0.155588	670956	0.670956	0.187438	818481	0.818481	0.292964	718999	0.718999	0.209719	1.20893e+06	1.20893	0.0902494
961777	0.961777	0.155483	672900	0.6729	0.183405	820983	0.820983	0.30773	721123	0.721123	0.204955	1.21333e+06	1.21333	0.0895715
964607	0.964607	0.155348	674850	0.67485	0.180594	823493	0.823493	0.320024	723254	0.723254	0.207001	1.21774e+06	1.21774	0.0889769
967444	0.967444	0.155181	676805	0.676805	0.178966	826011	0.826011	0.329238	725391	0.725391	0.21517	1.22217e+06	1.22217	0.0884709
970291	0.970291	0.154978	678766	0.678766	0.178417	828536	0.828536	0.334641	727534	0.727534	0.228795	1.22662e+06	1.22662	0.0880572
973145	0.973145	0.154739	680733	0.680733	0.178787	831069	0.831069	0.335363	729683	0.729683	0.247109	1.23108e+06	1.23108	0.0877381
976008	0.976008	0.154464	682705	0.682705	0.179874	833609	0.833609	0.330653	731839	0.731839	0.268647	1.23556e+06	1.23556	0.0875144
978879	0.978879	0.154157	684684	0.684684	0.181458	836158	0.836158	0.32028	734001	0.734001	0.290463	1.24005e+06	1.24005	0.0873857
981759	0.981759	0.153818	686667	0.686667	0.183326	838714	0.838714	0.304844	736170	0.73617	0.307883	1.24457e+06	1.24457	0.0873501
984647	0.984647	0.153454	688657	0.688657	0.185309	841278	0.841278	0.285798	738345	0.738345	0.315463	1.24909e+06	1.24909	0.0874049
987544	0.987544	0.153069	690652	0.690652	0.187312	843850	0.84385	0.265125	740526	0.740526	0.309143	1.25364e+06	1.25364	0.0875461
990449	0.990449	0.152668	692654	0.692654	0.189331	846430	0.84643	0.244838	742714	0.742714	0.288559	1.2582e+06	1.2582	0.0877692
993363	0.993363	0.152258	694660	0.69466	0.191462	849017	0.849017	0.22652	744908	0.744908	0.258017	1.26278e+06	1.26278	0.0880687
996286	0.996286	0.151844	696673	0.696673	0.193876	851613	0.851613	0.211092	747109	0.747109	0.225365	1.26737e+06	1.26737	0.0884389
999216	0.999216	0.151435	698692	0.698692	0.196783	854216	0.854216	0.198832	749317	0.749317	0.199372	1.27198e+06	1.27198	0.0888737
1.00216e+06	1.00216	0.151037	700716	0.700716	0.200379	856828	0.856828	0.189581	751530	0.75153	0.18698	1.27661e+06	1.27661	0.0893666
1.0051e+06	1.0051	0.150656	702747	0.702747	0.20479	859447	0.859447	0.182999	753751	0.753751	0.191505	1.28125e+06	1.28125	0.0899115
1.00806e+06	1.00806	0.1503	704783	0.704783	0.210024	862074	0.862074	0.178751	755978	0.755978	0.211898	1.28591e+06	1.28591	0.0905021
1.01103e+06	1.01103	0.149975	706825	0.706825	0.215942	864710	0.86471	0.176614	758211	0.758211	0.242836	1.29059e+06	1.29059	0.0911327
1.014e+06	1.014	0.149687	708873	0.708873	0.222257	867353	0.867353	0.176478	760451	0.760451	0.275758	1.29529e+06	1.29529	0.0917977
1.01698e+06	1.01698	0.149442	710927	0.710927	0.228555	870005	0.870005	0.178301	762698	0.762698	0.301154	1.3e+06	1.3	0.0924921
1.01998e+06	1.01998	0.149245	712987	0.712987	0.234352	872665	0.872665	0.182037	764951	0.764951	0.311773	1.30473e+06	1.30473	0.0932117
1.02298e+06	1.02298	0.149102	715052	0.715052	0.239151	875332	0.875332	0.18758	767211	0.767211	0.305315	1.30947e+06	1.30947	0.0939526
1.02599e+06	1.02599	0.149016	717124	0.717124	0.242516	878008	0.878008	0.194714	769478	0.769478	0.285049	1.31424e+06	1.31424	0.0947118
1.029e+06	1.029	0.148991	719202	0.719202	0.244116	880693	0.880693	0.203097	771751	0.771751	0.257923	1.31902e+06	1.31902	0.0954871
1.03203e+06	1.03203	0.149031	721286	0.721286	0.243762	883385	0.883385	0.212264	774031	0.774031	0.231404	1.32382e+06	1.32382	0.0962769
1.03507e+06	1.03507	0.149138	723376	0.723376	0.241407	886086	0.886086	0.221655	776318	0.776318	0.210862	1.32863e+06	1.32863	0.0970804
1.03811e+06	1.03811	0.149314	725472	0.725472	0.237136	888794	0.888794	0.230656	778612	0.778612	0.198614	1.33347e+06	1.33347	0.0978974
1.04117e+06	1.04117	0.149561	727574	0.727574	0.23115	891511	0.891511	0.238657	780912	0.780912	0.194481	1.33832e+06	1.33832	0.0987284
1.04423e+06	1.04423	0.149879	729682	0.729682	0.223754	894237	0.894237	0.245113	783219	0.783219	0.197003	1.34319e+06	1.34319	0.0995747
1.0473e+06	1.0473	0.150268	731796	0.731796	0.215362	896971	0.896971	0.249608	785533	0.785533	0.204517	1.34807e+06	1.34807	0.100438
1.05038e+06	1.05038	0.150729	733917	0.733917	0.206514	899713	0.899713	0.251901	787854	0.787854	0.215665	1.35298e+06	1.35298	0.10132
1.05347e+06	1.05347	0.151261	736043	0.736043	0.197872	902463	0.902463	0.251954	790182	0.790182	0.229273	1.3579e+06	1.3579	0.102224
1.05657e+06	1.05657	0.151863	738176	0.738176	0.190195	905222	0.905222	0.249937	792516	0.792516	0.243781	1.36284e+06	1.36284	0.103152
1.05968e+06	1.05968	0.152532	740315	0.740315	0.184269	907990	0.90799	0.246198	794858	0.794858	0.2568	1.3678e+06	1.3678	0.104108
1.0628e+06	1.0628	0.153267	742460	0.74246	0.180788	910765	0.910765	0.241216	797206	0.797206	0.265538	1.37277e+06	1.37277	0.105095
1.06593e+06	1.06593	0.154066	744611	0.744611	0.180229	913550	0.91355	0.235532	799561	0.799561	0.268355	1.37777e+06	1.37777	0.106115
1.06906e+06	1.06906	0.154927	746768	0.746768	0.182742	916342	0.916342	0.229684	801924	0.801924	0.26651	1.38278e+06	1.38278	0.107173
1.07221e+06	1.07221	0.155845	748932	0.748932	0.188093	919144	0.919144	0.224138	804293	0.804293	0.264388	1.38781e+06	1.38781	0.10827
1.07536e+06	1.07536	0.156818	751102	0.751102	0.195693	921954	0.921954	0.219253	806669	0.806669	0.267302	1.39286e+06	1.39286	0.109411
1.07852e+06	1.07852	0.157843	753278	0.753278	0.204704	924772	0.924772	0.215253	809052	0.809052	0.278106	1.39793e+06	1.39793	0.110596
1.0817e+06	1.0817	0.158917	755461	0.755461	0.21419	927599	0.927599	0.21223	811443	0.811443	0.295124	1.40301e+06	1.40301	0.111829
1.08488e+06	1.08488	0.160035	757650	0.75765	0.223278	930435	0.930435	0.210162	813840	0.81384	0.312979	1.40812e+06	1.40812	0.11311
1.08807e+06	1.08807	0.161194	759845	0.759845	0.231284	933279	0.933279	0.208945	816245	0.816245	0.325558	1.41324e+06	1.41324	0.114441
1.09127e+06	1.09127	0.162391	762047	0.762047	0.23777	936133	0.936133	0.208427	818656	0.818656	0.328969	1.41838e+06	1.41838	0.115822
1.09448e+06	1.09448	0.163622	764255	0.764255	0.242529	938994	0.938994	0.208441	821075	0.821075	0.322817	1.42354e+06	1.42354	0.117254
1.0977e+06	1.0977	0.164884	766469	0.766469	0.245532	941865	0.941865	0.208833	823501	0.823501	0.309588	1.42872e+06	1.42872	0.118735
1.10093e+06	1.10093	0.166172	768690	0.76869	0.246846	944744	0.944744	0.209478	825934	0.825934	0.29302	1.43392e+06	1.43392	0.120265
1.10417e+06	1.10417	0.167484	770917	0.770917	0.246573	947633	0.947633	0.210292	828374	0.828374	0.276505	1.43913e+06	1.43913	0.121841
1.10742e+06	1.10742	0.168816	773151	0.773151	0.244819	950529	0.950529	0.211229	830821	0.830821	0.262153	1.44437e+06	1.44437	0.123462
1.11068e+06	1.11068	0.170165	775391	0.775391	0.241702	953435	0.953435	0.212282	833276	0.833276	0.250669	1.44962e+06	1.44962	0.125124
1.11394e+06	1.11394	0.171529	777638	0.777638	0.237368	956350	0.95635	0.213464	835738	0.835738	0.241805	1.4549e+06	1.4549	0.126825
1.11722e+06	1.11722	0.172904	779891	0.779891	0.232021	959274	0.959274	0.214805	838207	0.838207	0.234972	1.46019e+06	1.46019	0.12856
1.12051e+06	1.12051	0.174288	782151	0.782151	0.225922	962206	0.962206	0.216336	840683	0.840683	0.229687	1.4655e+06	1.4655	0.130325
1.1238e+06	1.1238	0.175679	784417	0.784417	0.219376	965148	0.965148	0.218081	843167	0.843167	0.225718	1.47083e+06	1.47083	0.132116
1.12711e+06	1.12711	0.177074	786690	0.78669	0.212691	968098	0.968098	0.220049	845658	0.845658	0.22299	1.47618e+06	1.47618	0.133928
1.13043e+06	1.13043	0.178473	788969	0.788969	0.206138	971058	0.971058	0.222228	848157	0.848157	0.221439	1.48155e+06	1.48155	0.135756
1.13375e+06	1.13375	0.179872	791255	0.791255	0.199917	974027	0.974027	0.224587	850662	0.850662	0.220915	1.48694e+06	1.48694	0.137595
1.13709e+06	1.13709	0.18127	793548	0.793548	0.194151	977004	0.977004	0.227074	853176	0.853176	0.221199	1.49235e+06	1.49235	0.13944
1.14043e+06	1.14043	0.182667	795847	0.795847	0.188892	979991	0.979991	0.229621	855696	0.855696	0.222063	1.49778e+06	1.49778	0.141287
1.14379e+06	1.14379	0.184061	798153	0.798153	0.184154	982987	0.982987	0.232153	858224	0.858224	0.223334	1.50323e+06	1.50323	0.14313
1.14715e+06	1.14715	0.185451	800466	0.800466	0.179944	985992	0.985992	0.234587	860760	0.86076	0.224895	1.5087e+06	1.5087	0.144966
1.15053e+06	1.15053	0.186837	802785	0.802785	0.17629	989006	0.989006	0.236842	863303	0.863303	0.226641	1.51419e+06	1.51419	0.146789
1.15391e+06	1.15391	0.188217	805111	0.805111	0.173251	992030	0.99203	0.238846	865854	0.865854	0.228425	1.5197e+06	1.5197	0.148598
1.15731e+06	1.15731	0.18959	807444	0.807444	0.170912	995062	0.995062	0.240537	868412	0.868412	0.23002	1.52522e+06	1.52522	0.150389
1.16071e+06	1.16071	0.190958	809783	0.809783	0.169365	998104	0.998104	0.241866	870977	0.870977	0.23113	1.53077e+06	1.53077	0.152159
1.16413e+06	1.16413	0.192318	812130	0.81213	0.168686	1.00116e+06	1.00116	0.242801	873551	0.873551	0.231443	1.53634e+06	1.53634	0.153907
1.16755e+06	1.16755	0.193671	814483	0.814483	0.168913	1.00422e+06	1.00422	0.243328	876132	0.876132	0.230689	1.54193e+06	1.54193	0.155631
1.17099e+06	1.17099	0.195015	816843	0.816843	0.170024	1.00729e+06	1.00729	0.243446	878720	0.87872	0.2287	1.54754e+06	1.54754	0.157332
1.17443e+06	1.17443	0.196352	819209	0.819209	0.171942	1.01037e+06	1.01037	0.24317	881316	0.881316	0.225443	1.55317e+06	1.55317	0.15901
1.17789e+06	1.17789	0.197679	821583	0.821583	0.17453	1.01345e+06	1.01345	0.242525	883920	0.88392	0.221021	1.55882e+06	1.55882	0.160666
1.18135e+06	1.18135	0.198997	823964	0.823964	0.177613	1.01655e+06	1.01655	0.241545	886531	0.886531	0.215659	1.56449e+06	1.56449	0.162303
1.18483e+06	1.18483	0.200304	826351	0.826351	0.180991	1.01966e+06	1.01966	0.24027	889151	0.889151	0.209669	1.57018e+06	1.57018	0.163922
1.18831e+06	1.18831	0.201601	828745	0.828745	0.18446	1.02278e+06	1.02278	0.238741	891778	0.891778	0.203413	1.5759e+06	1.5759	0.165528
1.19181e+06	1.19181	0.202885	831147	0.831147	0.187832	1.0259e+06	1.0259	0.237004	894412	0.894412	0.197267	1.58163e+06	1.58163	0.167124
1.19531e+06	1.19531	0.204157	833555	0.833555	0.190945	1.02904e+06	1.02904	0.235098	897055	0.897055	0.191582	1.58738e+06	1.58738	0.168716
1.19883e+06	1.19883	0.205415	835970	0.83597	0.193671	1.03219e+06	1.03219	0.233064	899705	0.899705	0.186663	1.59316e+06	1.59316	0.170308
1.20236e+06	1.20236	0.206658	838392	0.838392	0.195925	1.03534e+06	1.03534	0.230936	902363	0.902363	0.182745	1.59895e+06	1.59895	0.171906
1.20589e+06	1.20589	0.207884	840821	0.840821	0.197656	1.03851e+06	1.03851	0.228744	905029	0.905029	0.17998	1.60477e+06	1.60477	0.173516
1.20944e+06	1.20944	0.209093	843258	0.843258	0.198852	1.04168e+06	1.04168	0.226515	907703	0.907703	0.178434	1.61061e+06	1.61061	0.175144
1.213e+06	1.213	0.210281	845701	0.845701	0.199528	1.04487e+06	1.04487	0.22427	910385	0.910385	0.178084	1.61647e+06	1.61647	0.176796
1.21657e+06	1.21657	0.211449	848151	0.848151	0.199722	1.04806e+06	1.04806	0.222029	913074	0.913074	0.178828	1.62235e+06	1.62235	0.178478
1.22015e+06	1.22015	0.212593	850609	0.850609	0.199487	1.05126e+06	1.05126	0.219805	915772	0.915772	0.180497	1.62825e+06	1.62825	0.180197
1.22374e+06	1.22374	0.213712	853073	0.853073	0.198885	1.05448e+06	1.05448	0.217612	918478	0.918478	0.182872	1.63417e+06	1.63417	0.181958
1.22734e+06	1.22734	0.214804	855545	0.855545	0.19798	1.0577e+06	1.0577	0.21546	921191	0.921191	0.185705	1.64012e+06	1.64012	0.183766
1.23095e+06	1.23095	0.215867	858024	0.858024	0.196833	1.06094e+06	1.06094	0.21336	923913	0.923913	0.188741	1.64609e+06	1.64609	0.185627
1.23457e+06	1.23457	0.216899	860510	0.86051	0.195501	1.06418e+06	1.06418	0.211319	926643	0.926643	0.191732	1.65207e+06	1.65207	0.187545
1.2382e+06	1.2382	0.217898	863003	0.863003	0.194032	1.06743e+06	1.06743	0.209345	929380	0.92938	0.19446	1.65808e+06	1.65808	0.189523
1.24184e+06	1.24184	0.218861	865504	0.865504	0.192468	1.0707e+06	1.0707	0.207448	932126	0.932126	0.196747	1.66412e+06	1.66412	0.191565
1.2455e+06	1.2455	0.219788	868012	0.868012	0.19084	1.07397e+06	1.07397	0.205635	934880	0.93488	0.198463	1.67017e+06	1.67017	0.193673
1.24916e+06	1.24916	0.220675	870527	0.870527	0.189173	1.07725e+06	1.07725	0.203912	937642	0.937642	0.19953	1.67625e+06	1.67625	0.195848
1.25284e+06	1.25284	0.221522	873049	0.873049	0.187487	1.08055e+06	1.08055	0.202288	940412	0.940412	0.19992	1.68234e+06	1.68234	0.198091
1.25652e+06	1.25652	0.222326	875579	0.875579	0.185796	1.08385e+06	1.08385	0.200769	943191	0.943191	0.199649	1.68846e+06	1.68846	0.200402
1.26022e+06	1.26022	0.223086	878116	0.878116	0.184115	1.08716e+06	1.08716	0.199359	945977	0.945977	0.198771	1.69461e+06	1.69461	0.202779
1.26393e+06	1.26393	0.223801	880660	0.88066	0.182453	1.09049e+06	1.09049	0.198065	948772	0.948772	0.197365	1.70077e+06	1.70077	0.20522
1.26764e+06	1.26764	0.22447	883212	0.883212	0.180824	1.09382e+06	1.09382	0.19689	951575	0.951575	0.195531	1.70696e+06	1.70696	0.207722
1.27137e+06	1.27137	0.225091	885771	0.885771	0.17924	1.09716e+06	1.09716	0.195836	954387	0.954387	0.193374	1.71317e+06	1.71317	0.210282
1.27511e+06	1.27511	0.225663	888337	0.888337	0.177715	1.10052e+06	1.10052	0.194904	957206	0.957206	0.190999	1.7194e+06	1.7194	0.212894
1.27887e+06	1.27887	0.226187	890911	0.890911	0.176263	1.10388e+06	1.10388	0.194094	960034	0.960034	0.188507	1.72566e+06	1.72566	0.215555
1.28263e+06	1.28263	0.226662	893493	0.893493	0.1749	1.10726e+06	1.10726	0.193404	962871	0.962871	0.185986	1.73193e+06	1.73193	0.218258
1.2864e+06	1.2864	0.227087	896081	0.896081	0.173644	1.11064e+06	1.11064	0.192832	965715	0.965715	0.18351	1.73824e+06	1.73824	0.220997
1.29019e+06	1.29019	0.227463	898678	0.898678	0.172509	1.11404e+06	1.11404	0.192372	968569	0.968569	0.181138	1.74456e+06	1.74456	0.223765
1.29398e+06	1.29398	0.227791	901282	0.901282	0.171512	1.11744e+06	1.11744	0.19202	971430	0.97143	0.178914	1.75091e+06	1.75091	0.226555
1.29779e+06	1.29779	0.22807	903893	0.903893	0.170667	1.12086e+06	1.12086	0.191769	974300	0.9743	0.176869	1.75728e+06	1.75728	0.22936
1.30161e+06	1.30161	0.228302	906512	0.906512	0.169986	1.12428e+06	1.12428	0.191612	977179	0.977179	0.175017	1.76367e+06	1.76367	0.232172
1.30544e+06	1.30544	0.228488	909139	0.909139	0.169479	1.12772e+06	1.12772	0.191541	980066	0.980066	0.173366	1.77008e+06	1.77008	0.234984
1.30928e+06	1.30928	0.228629	911773	0.911773	0.169155	1.13117e+06	1.13117	0.191549	982961	0.982961	0.17191	1.77652e+06	1.77652	0.237788
1.31313e+06	1.31313	0.228725	914415	0.914415	0.16902	1.13463e+06	1.13463	0.191627	985865	0.985865	0.170641	1.78299e+06	1.78299	0.240576
1.31699e+06	1.31699	0.22878	917064	0.917064	0.169075	1.1381e+06	1.1381	0.191767	988778	0.988778	0.169542	1.78947e+06	1.78947	0.243342
1.32087e+06	1.32087	0.228793	919721	0.919721	0.16932	1.14158e+06	1.14158	0.191962	991699	0.991699	0.168595	1.79598e+06	1.79598	0.246079
1.32475e+06	1.32475	0.228768	922386	0.922386	0.169753	1.14507e+06	1.14507	0.192203	994629	0.994629	0.167778	1.80252e+06	1.80252	0.248778
1.32865e+06	1.32865	0.228705	925059	0.925059	0.170368	1.14857e+06	1.14857	0.192485	997568	0.997568	0.167071	1.80907e+06	1.80907	0.251435
1.33256e+06	1.33256	0.228607	927739	0.927739	0.171156	1.15208e+06	1.15208	0.192799	1.00052e+06	1.00052	0.166453	1.81566e+06	1.81566	0.254043
1.33648e+06	1.33648	0.228476	930427	0.930427	0.172108	1.1556e+06	1.1556	0.193141	1.00347e+06	1.00347	0.165904	1.82226e+06	1.82226	0.256597
1.34041e+06	1.34041	0.228313	933123	0.933123	0.173212	1.15913e+06	1.15913	0.193505	1.00644e+06	1.00644	0.165406	1.82889e+06	1.82889	0.259091
1.34435e+06	1.34435	0.22812	935827	0.935827	0.174452	1.16268e+06	1.16268	0.193887	1.00941e+06	1.00941	0.164943	1.83554e+06	1.83554	0.261521
1.34831e+06	1.34831	0.227899	938538	0.938538	0.175814	1.16623e+06	1.16623	0.194282	1.01239e+06	1.01239	0.164503	1.84222e+06	1.84222	0.263884
1.35227e+06	1.35227	0.227653	941258	0.941258	0.177281	1.1698e+06	1.1698	0.194687	1.01538e+06	1.01538	0.164076	1.84892e+06	1.84892	0.266175
1.35625e+06	1.35625	0.227381	943985	0.943985	0.178836	1.17337e+06	1.17337	0.195099	1.01838e+06	1.01838	0.163653	1.85565e+06	1.85565	0.268393
1.36024e+06	1.36024	0.227087	946720	0.94672	0.18046	1.17696e+06	1.17696	0.195517	1.02139e+06	1.02139	0.163231	1.8624e+06	1.8624	0.270535
1.36424e+06	1.36424	0.226771	949463	0.949463	0.182137	1.18056e+06	1.18056	0.195937	1.02441e+06	1.02441	0.162807	1.86918e+06	1.86918	0.272599
1.36826e+06	1.36826	0.226435	952214	0.952214	0.183848	1.18417e+06	1.18417	0.19636	1.02744e+06	1.02744	0.16238	1.87598e+06	1.87598	0.274587
1.37228e+06	1.37228	0.22608	954973	0.954973	0.185576	1.18779e+06	1.18779	0.196782	1.03047e+06	1.03047	0.161955	1.8828e+06	1.8828	0.276496
1.37632e+06	1.37632	0.225708	957740	0.95774	0.187307	1.19142e+06	1.19142	0.197204	1.03352e+06	1.03352	0.161534	1.88965e+06	1.88965	0.278328
1.38037e+06	1.38037	0.225318	960515	0.960515	0.189024	1.19506e+06	1.19506	0.197625	1.03657e+06	1.03657	0.161123	1.89652e+06	1.89652	0.280085
1.38443e+06	1.38443	0.224912	963298	0.963298	0.190715	1.19871e+06	1.19871	0.198043	1.03963e+06	1.03963	0.160729	1.90342e+06	1.90342	0.281769
1.3885e+06	1.3885	0.224489	966089	0.966089	0.192366	1.20238e+06	1.20238	0.198459	1.0427e+06	1.0427	0.160358	1.91035e+06	1.91035	0.283383
1.39259e+06	1.39259	0.224052	968889	0.968889	0.193968	1.20605e+06	1.20605	0.198871	1.04578e+06	1.04578	0.160019	1.9173e+06	1.9173	0.28493
1.39668e+06	1.39668	0.223599	971696	0.971696	0.195511	1.20974e+06	1.20974	0.199279	1.04887e+06	1.04887	0.159719	1.92427e+06	1.92427	0.286415
1.40079e+06	1.40079	0.223132	974511	0.974511	0.196988	1.21344e+06	1.21344	0.199682	1.05197e+06	1.05197	0.159464	1.93127e+06	1.93127	0.287843
1.40491e+06	1.40491	0.222649	977335	0.977335	0.198392	1.21715e+06	1.21715	0.200079	1.05508e+06	1.05508	0.159261	1.9383e+06	1.9383	0.289221
1.40905e+06	1.40905	0.222151	980167	0.980167	0.199721	1.22087e+06	1.22087	0.20047	1.0582e+06	1.0582	0.159115	1.94535e+06	1.94535	0.290554
1.41319e+06	1.41319	0.221637	983007	0.983007	0.20097	1.2246e+06	1.2246	0.200853	1.06132e+06	1.06132	0.159031	1.95243e+06	1.95243	0.291851
1.41735e+06	1.41735	0.221108	985855	0.985855	0.202137	1.22834e+06	1.22834	0.201227	1.06446e+06	1.06446	0.159011	1.95953e+06	1.95953	0.29312
1.42152e+06	1.42152	0.220562	988711	0.988711	0.203222	1.2321e+06	1.2321	0.201591	1.0676e+06	1.0676	0.159057	1.96666e+06	1.96666	0.294369
1.4257e+06	1.4257	0.22	991576	0.991576	0.204225	1.23587e+06	1.23587	0.201944	1.07076e+06	1.07076	0.15917	1.97381e+06	1.97381	0.295608
1.4299e+06	1.4299	0.21942	994449	0.994449	0.205148	1.23964e+06	1.23964	0.202286	1.07392e+06	1.07392	0.15935	1.98099e+06	1.98099	0.296848
1.4341e+06	1.4341	0.218822	997331	0.997331	0.205991	1.24343e+06	1.24343	0.202613	1.07709e+06	1.07709	0.159595	1.9882e+06	1.9882	0.298097
1.43832e+06	1.43832	0.218205	1.00022e+06	1.00022	0.206757	1.24724e+06	1.24724	0.202927	1.08028e+06	1.08028	0.159902	1.99543e+06	1.99543	0.299369
1.44255e+06	1.44255	0.21757	1.00312e+06	1.00312	0.207448	1.25105e+06	1.25105	0.203225	1.08347e+06	1.08347	0.16027	2.00269e+06	2.00269	0.300673
1.4468e+06	1.4468	0.216915	1.00602e+06	1.00602	0.208067	1.25487e+06	1.25487	0.203506	1.08667e+06	1.08667	0.160693	2.00998e+06	2.00998	0.30202
1.45105e+06	1.45105	0.216239	1.00894e+06	1.00894	0.208616	1.25871e+06	1.25871	0.203771	1.08988e+06	1.08988	0.161169	2.01729e+06	2.01729	0.303423
1.45532e+06	1.45532	0.215543	1.01186e+06	1.01186	0.209098	1.26256e+06	1.26256	0.204017	1.0931e+06	1.0931	0.161693	2.02463e+06	2.02463	0.304893
1.4596e+06	1.4596	0.214826	1.0148e+06	1.0148	0.209515	1.26642e+06	1.26642	0.204245	1.09633e+06	1.09633	0.162262	2.032e+06	2.032	0.30644
1.4639e+06	1.4639	0.214088	1.01774e+06	1.01774	0.20987	1.27029e+06	1.27029	0.204454	1.09957e+06	1.09957	0.162871	2.03939e+06	2.03939	0.308075
1.4682e+06	1.4682	0.213328	1.02068e+06	1.02068	0.210164	1.27417e+06	1.27417	0.204643	1.10282e+06	1.10282	0.163517	2.04681e+06	2.04681	0.309809
1.47252e+06	1.47252	0.212546	1.02364e+06	1.02364	0.2104	1.27807e+06	1.27807	0.204813	1.10608e+06	1.10608	0.164197	2.05425e+06	2.05425	0.31165
1.47686e+06	1.47686	0.211743	1.02661e+06	1.02661	0.210579	1.28197e+06	1.28197	0.204963	1.10934e+06	1.10934	0.164908	2.06173e+06	2.06173	0.313606
1.4812e+06	1.4812	0.210918	1.02958e+06	1.02958	0.210702	1.28589e+06	1.28589	0.205094	1.11262e+06	1.11262	0.165647	2.06923e+06	2.06923	0.315686
1.48556e+06	1.48556	0.210072	1.03257e+06	1.03257	0.210769	1.28982e+06	1.28982	0.205205	1.11591e+06	1.11591	0.166413	2.07675e+06	2.07675	0.317894
1.48993e+06	1.48993	0.209206	1.03556e+06	1.03556	0.210782	1.29377e+06	1.29377	0.205298	1.1192e+06	1.1192	0.167204	2.08431e+06	2.08431	0.320235
1.49431e+06	1.49431	0.208319	1.03856e+06	1.03856	0.21074	1.29772e+06	1.29772	0.205371	1.12251e+06	1.12251	0.16802	2.09189e+06	2.09189	0.322712
1.49871e+06	1.49871	0.207412	1.04157e+06	1.04157	0.210645	1.30169e+06	1.30169	0.205427	1.12583e+06	1.12583	0.16886	2.0995e+06	2.0995	0.325327
1.50312e+06	1.50312	0.206487	1.04458e+06	1.04458	0.210494	1.30567e+06	1.30567	0.205465	1.12915e+06	1.12915	0.169723	2.10714e+06	2.10714	0.328078
1.50754e+06	1.50754	0.205544	1.04761e+06	1.04761	0.21029	1.30966e+06	1.30966	0.205485	1.13249e+06	1.13249	0.170611	2.11481e+06	2.11481	0.330964
1.51197e+06	1.51197	0.204585	1.05065e+06	1.05065	0.210031	1.31366e+06	1.31366	0.205489	1.13584e+06	1.13584	0.171522	2.1225e+06	2.1225	0.33398
1.51642e+06	1.51642	0.20361	1.05369e+06	1.05369	0.209717	1.31768e+06	1.31768	0.205477	1.13919e+06	1.13919	0.172459	2.13022e+06	2.13022	0.33712
1.52088e+06	1.52088	0.202621	1.05674e+06	1.05674	0.209347	1.32171e+06	1.32171	0.205449	1.14256e+06	1.14256	0.173421	2.13797e+06	2.13797	0.340376
1.52536e+06	1.52536	0.20162	1.05981e+06	1.05981	0.208923	1.32575e+06	1.32575	0.205407	1.14593e+06	1.14593	0.17441	2.14575e+06	2.14575	0.343738
1.52984e+06	1.52984	0.200608	1.06288e+06	1.06288	0.208443	1.3298e+06	1.3298	0.205349	1.14932e+06	1.14932	0.175426	2.15355e+06	2.15355	0.347194
1.53435e+06	1.53435	0.199586	1.06596e+06	1.06596	0.207908	1.33387e+06	1.33387	0.205278	1.15271e+06	1.15271	0.17647	2.16139e+06	2.16139	0.350731
1.53886e+06	1.53886	0.198557	1.06904e+06	1.06904	0.207318	1.33795e+06	1.33795	0.205193	1.15612e+06	1.15612	0.177542	2.16925e+06	2.16925	0.354335
1.54339e+06	1.54339	0.197521	1.07214e+06	1.07214	0.206674	1.34204e+06	1.34204	0.205095	1.15954e+06	1.15954	0.178643	2.17714e+06	2.17714	0.35799
1.54793e+06	1.54793	0.196482	1.07525e+06	1.07525	0.205977	1.34614e+06	1.34614	0.204984	1.16296e+06	1.16296	0.179773	2.18506e+06	2.18506	0.361678
1.55248e+06	1.55248	0.195441	1.07836e+06	1.07836	0.205228	1.35025e+06	1.35025	0.204861	1.1664e+06	1.1664	0.180932	2.19301e+06	2.19301	0.365381
1.55705e+06	1.55705	0.1944	1.08149e+06	1.08149	0.204428	1.35438e+06	1.35438	0.204725	1.16984e+06	1.16984	0.18212	2.20099e+06	2.20099	0.369081
1.56163e+06	1.56163	0.193361	1.08462e+06	1.08462	0.20358	1.35852e+06	1.35852	0.204577	1.1733e+06	1.1733	0.183336	2.209e+06	2.209	0.372759
1.56622e+06	1.56622	0.192325	1.08777e+06	1.08777	0.202684	1.36268e+06	1.36268	0.204417	1.17677e+06	1.17677	0.184579	2.21703e+06	2.21703	0.376395
1.57083e+06	1.57083	0.191296	1.09092e+06	1.09092	0.201745	1.36684e+06	1.36684	0.204246	1.18024e+06	1.18024	0.185848	2.2251e+06	2.2251	0.379972
1.57545e+06	1.57545	0.190274	1.09408e+06	1.09408	0.200765	1.37102e+06	1.37102	0.204063	1.18373e+06	1.18373	0.187141	2.23319e+06	2.23319	0.38347
1.58009e+06	1.58009	0.189262	1.09725e+06	1.09725	0.199747	1.37521e+06	1.37521	0.20387	1.18723e+06	1.18723	0.188457	2.24132e+06	2.24132	0.386871
1.58474e+06	1.58474	0.188261	1.10043e+06	1.10043	0.198694	1.37941e+06	1.37941	0.203665	1.19073e+06	1.19073	0.189794	2.24947e+06	2.24947	0.39016
1.5894e+06	1.5894	0.187274	1.10362e+06	1.10362	0.197611	1.38363e+06	1.38363	0.20345	1.19425e+06	1.19425	0.191149	2.25766e+06	2.25766	0.393318
1.59407e+06	1.59407	0.186302	1.10681e+06	1.10681	0.1965	1.38786e+06	1.38786	0.203225	1.19778e+06	1.19778	0.19252	2.26587e+06	2.26587	0.396333
1.59876e+06	1.59876	0.185347	1.11002e+06	1.11002	0.195368	1.3921e+06	1.3921	0.202991	1.20132e+06	1.20132	0.193903	2.27411e+06	2.27411	0.399191
1.60347e+06	1.60347	0.184411	1.11324e+06	1.11324	0.194217	1.39636e+06	1.39636	0.202747	1.20487e+06	1.20487	0.195296	2.28239e+06	2.28239	0.401881
1.60818e+06	1.60818	0.183494	1.11646e+06	1.11646	0.193053	1.40063e+06	1.40063	0.202495	1.20843e+06	1.20843	0.196695	2.29069e+06	2.29069	0.404392
1.61291e+06	1.61291	0.182599	1.1197e+06	1.1197	0.19188	1.40491e+06	1.40491	0.202234	1.212e+06	1.212	0.198098	2.29902e+06	2.29902	0.406716
1.61766e+06	1.61766	0.181727	1.12294e+06	1.12294	0.190704	1.40921e+06	1.40921	0.201966	1.21558e+06	1.21558	0.1995	2.30739e+06	2.30739	0.408848
1.62242e+06	1.62242	0.180879	1.12619e+06	1.12619	0.189527	1.41351e+06	1.41351	0.201692	1.21917e+06	1.21917	0.200898	2.31578e+06	2.31578	0.410782
1.62719e+06	1.62719	0.180056	1.12946e+06	1.12946	0.188357	1.41784e+06	1.41784	0.201412	1.22277e+06	1.22277	0.202289	2.3242e+06	2.3242	0.412515
1.63198e+06	1.63198	0.179259	1.13273e+06	1.13273	0.187197	1.42217e+06	1.42217	0.201128	1.22639e+06	1.22639	0.203669	2.33266e+06	2.33266	0.414047
1.63678e+06	1.63678	0.178489	1.13601e+06	1.13601	0.186051	1.42652e+06	1.42652	0.200839	1.23001e+06	1.23001	0.205034	2.34115e+06	2.34115	0.415377
1.6416e+06	1.6416	0.177748	1.1393e+06	1.1393	0.184925	1.43088e+06	1.43088	0.200548	1.23364e+06	1.23364	0.206382	2.34966e+06	2.34966	0.416506
1.64642e+06	1.64642	0.177034	1.14261e+06	1.14261	0.183822	1.43525e+06	1.43525	0.200255	1.23729e+06	1.23729	0.207708	2.35821e+06	2.35821	0.417438
1.65127e+06	1.65127	0.17635	1.14592e+06	1.14592	0.182747	1.43964e+06	1.43964	0.199962	1.24094e+06	1.24094	0.209011	2.36679e+06	2.36679	0.418177
1.65613e+06	1.65613	0.175696	1.14924e+06	1.14924	0.181703	1.44404e+06	1.44404	0.199669	1.24461e+06	1.24461	0.210286	2.3754e+06	2.3754	0.418726
1.661e+06	1.661	0.175072	1.15257e+06	1.15257	0.180694	1.44846e+06	1.44846	0.199377	1.24829e+06	1.24829	0.211531	2.38404e+06	2.38404	0.419091
1.66588e+06	1.66588	0.174477	1.15591e+06	1.15591	0.179723	1.45288e+06	1.45288	0.199089	1.25197e+06	1.25197	0.212745	2.39272e+06	2.39272	0.419278
1.67079e+06	1.67079	0.173913	1.15925e+06	1.15925	0.178793	1.45733e+06	1.45733	0.198804	1.25567e+06	1.25567	0.213924	2.40142e+06	2.40142	0.419292
1.6757e+06	1.6757	0.173379	1.16261e+06	1.16261	0.177906	1.46178e+06	1.46178	0.198525	1.25938e+06	1.25938	0.215067	2.41016e+06	2.41016	0.419141
1.68063e+06	1.68063	0.172876	1.16598e+06	1.16598	0.177066	1.46625e+06	1.46625	0.198252	1.2631e+06	1.2631	0.216173	2.41892e+06	2.41892	0.418829
1.68557e+06	1.68557	0.172403	1.16936e+06	1.16936	0.176273	1.47073e+06	1.47073	0.197985	1.26684e+06	1.26684	0.217241	2.42772e+06	2.42772	0.418363
1.69053e+06	1.69053	0.17196	1.17275e+06	1.17275	0.17553	1.47523e+06	1.47523	0.197728	1.27058e+06	1.27058	0.218269	2.43656e+06	2.43656	0.417747
1.69551e+06	1.69551	0.171546	1.17615e+06	1.17615	0.174837	1.47974e+06	1.47974	0.197479	1.27433e+06	1.27433	0.219257	2.44542e+06	2.44542	0.416987
1.7005e+06	1.7005	0.171161	1.17955e+06	1.17955	0.174196	1.48426e+06	1.48426	0.19724	1.2781e+06	1.2781	0.220206	2.45432e+06	2.45432	0.416087
1.7055e+06	1.7055	0.170806	1.18297e+06	1.18297	0.173607	1.4888e+06	1.4888	0.197013	1.28187e+06	1.28187	0.221114	2.46324e+06	2.46324	0.41505
1.71052e+06	1.71052	0.170479	1.1864e+06	1.1864	0.173071	1.49335e+06	1.49335	0.196797	1.28566e+06	1.28566	0.221984	2.47221e+06	2.47221	0.41388
1.71555e+06	1.71555	0.170179	1.18984e+06	1.18984	0.172587	1.49792e+06	1.49792	0.196593	1.28946e+06	1.28946	0.222815	2.4812e+06	2.4812	0.412579
1.72059e+06	1.72059	0.169907	1.19328e+06	1.19328	0.172156	1.5025e+06	1.5025	0.196401	1.29327e+06	1.29327	0.223608	2.49023e+06	2.49023	0.41115
1.72566e+06	1.72566	0.169661	1.19674e+06	1.19674	0.171777	1.50709e+06	1.50709	0.196223	1.29709e+06	1.29709	0.224366	2.49929e+06	2.49929	0.409592
1.73073e+06	1.73073	0.169442	1.20021e+06	1.20021	0.171448	1.5117e+06	1.5117	0.196059	1.30092e+06	1.30092	0.225089	2.50838e+06	2.50838	0.407909
1.73582e+06	1.73582	0.169247	1.20369e+06	1.20369	0.17117	1.51632e+06	1.51632	0.195908	1.30476e+06	1.30476	0.225779	2.5175e+06	2.5175	0.4061
1.74093e+06	1.74093	0.169078	1.20718e+06	1.20718	0.170941	1.52095e+06	1.52095	0.19577	1.30862e+06	1.30862	0.226438	2.52666e+06	2.52666	0.404166
1.74605e+06	1.74605	0.168932	1.21067e+06	1.21067	0.17076	1.5256e+06	1.5256	0.195647	1.31249e+06	1.31249	0.227068	2.53585e+06	2.53585	0.402107
1.75119e+06	1.75119	0.16881	1.21418e+06	1.21418	0.170624	1.53027e+06	1.53027	0.195537	1.31636e+06	1.31636	0.227671	2.54508e+06	2.54508	0.399926
1.75634e+06	1.75634	0.16871	1.2177e+06	1.2177	0.170533	1.53494e+06	1.53494	0.195441	1.32025e+06	1.32025	0.228249	2.55434e+06	2.55434	0.397623
1.76151e+06	1.76151	0.168633	1.22123e+06	1.22123	0.170485	1.53964e+06	1.53964	0.195357	1.32415e+06	1.32415	0.228805	2.56363e+06	2.56363	0.3952
1.76669e+06	1.76669	0.168577	1.22477e+06	1.22477	0.170477	1.54434e+06	1.54434	0.195287	1.32807e+06	1.32807	0.22934	2.57296e+06	2.57296	0.392661
1.77189e+06	1.77189	0.168541	1.22831e+06	1.22831	0.170508	1.54906e+06	1.54906	0.195228	1.33199e+06	1.33199	0.229857	2.58232e+06	2.58232	0.390008
1.7771e+06	1.7771	0.168525	1.23187e+06	1.23187	0.170576	1.5538e+06	1.5538	0.195182	1.33592e+06	1.33592	0.230358	2.59171e+06	2.59171	0.387246
1.78233e+06	1.78233	0.168529	1.23544e+06	1.23544	0.170678	1.55855e+06	1.55855	0.195146	1.33987e+06	1.33987	0.230845	2.60114e+06	2.60114	0.384382
1.78757e+06	1.78757	0.168552	1.23902e+06	1.23902	0.170813	1.56332e+06	1.56332	0.195121	1.34383e+06	1.34383	0.23132	2.6106e+06	2.6106	0.381422
1.79283e+06	1.79283	0.168594	1.24261e+06	1.24261	0.170977	1.56809e+06	1.56809	0.195106	1.3478e+06	1.3478	0.231785	2.6201e+06	2.6201	0.378375
1.79811e+06	1.79811	0.168653	1.24621e+06	1.24621	0.17117	1.57289e+06	1.57289	0.195099	1.35178e+06	1.35178	0.232243	2.62963e+06	2.62963	0.375251
1.8034e+06	1.8034	0.16873	1.24982e+06	1.24982	0.171388	1.5777e+06	1.5777	0.195101	1.35578e+06	1.35578	0.232693	2.6392e+06	2.6392	0.372061
1.8087e+06	1.8087	0.168823	1.25344e+06	1.25344	0.17163	1.58252e+06	1.58252	0.19511	1.35978e+06	1.35978	0.233139	2.6488e+06	2.6488	0.368819
1.81402e+06	1.81402	0.168934	1.25708e+06	1.25708	0.171892	1.58736e+06	1.58736	0.195125	1.3638e+06	1.3638	0.233581	2.65844e+06	2.65844	0.365539
1.81936e+06	1.81936	0.16906	1.26072e+06	1.26072	0.172174	1.59221e+06	1.59221	0.195146	1.36783e+06	1.36783	0.234022	2.66811e+06	2.66811	0.362235
1.82471e+06	1.82471	0.169203	1.26437e+06	1.26437	0.172473	1.59708e+06	1.59708	0.195171	1.37187e+06	1.37187	0.234461	2.67781e+06	2.67781	0.358926
1.83008e+06	1.83008	0.169361	1.26804e+06	1.26804	0.172787	1.60196e+06	1.60196	0.195201	1.37592e+06	1.37592	0.2349	2.68755e+06	2.68755	0.355629
1.83546e+06	1.83546	0.169535	1.27171e+06	1.27171	0.173113	1.60686e+06	1.60686	0.195233	1.37999e+06	1.37999	0.23534	2.69733e+06	2.69733	0.352362
1.84086e+06	1.84086	0.169724	1.27539e+06	1.27539	0.17345	1.61177e+06	1.61177	0.195267	1.38406e+06	1.38406	0.235781	2.70714e+06	2.70714	0.349144
1.84628e+06	1.84628	0.169928	1.27909e+06	1.27909	0.173796	1.6167e+06	1.6167	0.195303	1.38815e+06	1.38815	0.236225	2.71699e+06	2.71699	0.345997
1.85171e+06	1.85171	0.170146	1.2828e+06	1.2828	0.174149	1.62164e+06	1.62164	0.195339	1.39226e+06	1.39226	0.236672	2.72688e+06	2.72688	0.342938
1.85716e+06	1.85716	0.17038	1.28651e+06	1.28651	0.174507	1.6266e+06	1.6266	0.195375	1.39637e+06	1.39637	0.237121	2.7368e+06	2.7368	0.33999
1.86262e+06	1.86262	0.170628	1.29024e+06	1.29024	0.174869	1.63157e+06	1.63157	0.195411	1.40049e+06	1.40049	0.237575	2.74675e+06	2.74675	0.33717
1.8681e+06	1.8681	0.170891	1.29398e+06	1.29398	0.175233	1.63656e+06	1.63656	0.195445	1.40463e+06	1.40463	0.238032	2.75675e+06	2.75675	0.334498
1.8736e+06	1.8736	0.171169	1.29773e+06	1.29773	0.175598	1.64156e+06	1.64156	0.195477	1.40878e+06	1.40878	0.238493	2.76678e+06	2.76678	0.331992
1.87911e+06	1.87911	0.171461	1.30149e+06	1.30149	0.175963	1.64658e+06	1.64658	0.195507	1.41294e+06	1.41294	0.238958	2.77684e+06	2.77684	0.32967
1.88464e+06	1.88464	0.171768	1.30526e+06	1.30526	0.176325	1.65161e+06	1.65161	0.195535	1.41712e+06	1.41712	0.239427	2.78694e+06	2.78694	0.327546
1.89018e+06	1.89018	0.172089	1.30904e+06	1.30904	0.176685	1.65666e+06	1.65666	0.195559	1.42131e+06	1.42131	0.2399	2.79708e+06	2.79708	0.325635
1.89574e+06	1.89574	0.172425	1.31283e+06	1.31283	0.177041	1.66173e+06	1.66173	0.19558	1.4255e+06	1.4255	0.240377	2.80726e+06	2.80726	0.323949
1.90132e+06	1.90132	0.172775	1.31664e+06	1.31664	0.177393	1.66681e+06	1.66681	0.195598	1.42972e+06	1.42972	0.240858	2.81747e+06	2.81747	0.322499
1.90691e+06	1.90691	0.17314	1.32045e+06	1.32045	0.177739	1.6719e+06	1.6719	0.195612	1.43394e+06	1.43394	0.241343	2.82772e+06	2.82772	0.321291
1.91252e+06	1.91252	0.17352	1.32428e+06	1.32428	0.178079	1.67701e+06	1.67701	0.195622	1.43818e+06	1.43818	0.241832	2.83801e+06	2.83801	0.320333
1.91815e+06	1.91815	0.173915	1.32812e+06	1.32812	0.178413	1.68214e+06	1.68214	0.195629	1.44243e+06	1.44243	0.242324	2.84833e+06	2.84833	0.319628
1.92379e+06	1.92379	0.174325	1.33196e+06	1.33196	0.178741	1.68728e+06	1.68728	0.195633	1.44669e+06	1.44669	0.242819	2.85869e+06	2.85869	0.319175
1.92945e+06	1.92945	0.174749	1.33582e+06	1.33582	0.179061	1.69244e+06	1.69244	0.195633	1.45096e+06	1.45096	0.243318	2.86909e+06	2.86909	0.318975
1.93513e+06	1.93513	0.175189	1.33969e+06	1.33969	0.179374	1.69761e+06	1.69761	0.19563	1.45525e+06	1.45525	0.243819	2.87953e+06	2.87953	0.319023
1.94082e+06	1.94082	0.175643	1.34358e+06	1.34358	0.179681	1.7028e+06	1.7028	0.195624	1.45955e+06	1.45955	0.244322	2.89001e+06	2.89001	0.319311
1.94653e+06	1.94653	0.176113	1.34747e+06	1.34747	0.179981	1.70801e+06	1.70801	0.195616	1.46386e+06	1.46386	0.244828	2.90052e+06	2.90052	0.319833
1.95226e+06	1.95226	0.176597	1.35137e+06	1.35137	0.180274	1.71323e+06	1.71323	0.195606	1.46818e+06	1.46818	0.245335	2.91107e+06	2.91107	0.320575
1.958e+06	1.958	0.177097	1.35529e+06	1.35529	0.180561	1.71847e+06	1.71847	0.195594	1.47252e+06	1.47252	0.245843	2.92166e+06	2.92166	0.321526
1.96376e+06	1.96376	0.177612	1.35921e+06	1.35921	0.180842	1.72372e+06	1.72372	0.195581	1.47687e+06	1.47687	0.246351	2.93229e+06	2.93229	0.32267
1.96954e+06	1.96954	0.178141	1.36315e+06	1.36315	0.181118	1.72899e+06	1.72899	0.195567	1.48124e+06	1.48124	0.246859	2.94296e+06	2.94296	0.32399
1.97533e+06	1.97533	0.178686	1.3671e+06	1.3671	0.181389	1.73428e+06	1.73428	0.195554	1.48561e+06	1.48561	0.247366	2.95367e+06	2.95367	0.325468
1.98114e+06	1.98114	0.179246	1.37106e+06	1.37106	0.181657	1.73958e+06	1.73958	0.195541	1.49e+06	1.49	0.247871	2.96441e+06	2.96441	0.327084
1.98697e+06	1.98697	0.179821	1.37504e+06	1.37504	0.181921	1.7449e+06	1.7449	0.195529	1.4944e+06	1.4944	0.248374	2.97519e+06	2.97519	0.328818
1.99282e+06	1.99282	0.180411	1.37902e+06	1.37902	0.182182	1.75023e+06	1.75023	0.195518	1.49882e+06	1.49882	0.248872	2.98602e+06	2.98602	0.330648
1.99868e+06	1.99868	0.181016	1.38302e+06	1.38302	0.182442	1.75558e+06	1.75558	0.19551	1.50325e+06	1.50325	0.249365	2.99688e+06	2.99688	0.332552
2.00456e+06	2.00456	0.181635	1.38702e+06	1.38702	0.182702	1.76095e+06	1.76095	0.195506	1.50769e+06	1.50769	0.249852	3.00778e+06	3.00778	0.334509
2.01046e+06	2.01046	0.182269	1.39104e+06	1.39104	0.182961	1.76633e+06	1.76633	0.195504	1.51214e+06	1.51214	0.250331	3.01873e+06	3.01873	0.336497
2.01637e+06	2.01637	0.182917	1.39507e+06	1.39507	0.183221	1.77173e+06	1.77173	0.195508	1.51661e+06	1.51661	0.250801	3.02971e+06	3.02971	0.338495
2.0223e+06	2.0223	0.183579	1.39912e+06	1.39912	0.183484	1.77715e+06	1.77715	0.195516	1.52109e+06	1.52109	0.25126	3.04073e+06	3.04073	0.340481
2.02825e+06	2.02825	0.184256	1.40317e+06	1.40317	0.183749	1.78258e+06	1.78258	0.19553	1.52558e+06	1.52558	0.251705	3.05179e+06	3.05179	0.342436
2.03422e+06	2.03422	0.184947	1.40723e+06	1.40723	0.184018	1.78803e+06	1.78803	0.195551	1.53009e+06	1.53009	0.252136	3.06289e+06	3.06289	0.344342
2.0402e+06	2.0402	0.185651	1.41131e+06	1.41131	0.184291	1.7935e+06	1.7935	0.195579	1.53461e+06	1.53461	0.252551	3.07404e+06	3.07404	0.346181
2.04621e+06	2.04621	0.186368	1.4154e+06	1.4154	0.184571	1.79898e+06	1.79898	0.195615	1.53915e+06	1.53915	0.252946	3.08522e+06	3.08522	0.347938
2.05223e+06	2.05223	0.187099	1.4195e+06	1.4195	0.184856	1.80448e+06	1.80448	0.195659	1.54369e+06	1.54369	0.253321	3.09644e+06	3.09644	0.349599
2.05826e+06	2.05826	0.187842	1.42362e+06	1.42362	0.185149	1.81e+06	1.81	0.195712	1.54825e+06	1.54825	0.253672	3.10771e+06	3.10771	0.351153
2.06432e+06	2.06432	0.188598	1.42774e+06	1.42774	0.185449	1.81553e+06	1.81553	0.195775	1.55283e+06	1.55283	0.253998	3.11901e+06	3.11901	0.352591
2.07039e+06	2.07039	0.189367	1.43188e+06	1.43188	0.185758	1.82108e+06	1.82108	0.195849	1.55742e+06	1.55742	0.254297	3.13036e+06	3.13036	0.353904
2.07648e+06	2.07648	0.190147	1.43603e+06	1.43603	0.186076	1.82665e+06	1.82665	0.195933	1.56202e+06	1.56202	0.254565	3.14175e+06	3.14175	0.355089
2.08259e+06	2.08259	0.190939	1.44019e+06	1.44019	0.186403	1.83223e+06	1.83223	0.19603	1.56663e+06	1.56663	0.254802	3.15318e+06	3.15318	0.356142
2.08872e+06	2.08872	0.191742	1.44436e+06	1.44436	0.186741	1.83783e+06	1.83783	0.196138	1.57126e+06	1.57126	0.255004	3.16465e+06	3.16465	0.357063
2.09486e+06	2.09486	0.192555	1.44854e+06	1.44854	0.18709	1.84345e+06	1.84345	0.196259	1.5759e+06	1.5759	0.255169	3.17616e+06	3.17616	0.357855
2.10103e+06	2.10103	0.19338	1.45274e+06	1.45274	0.187449	1.84909e+06	1.84909	0.196394	1.58056e+06	1.58056	0.255296	3.18772e+06	3.18772	0.358521
2.10721e+06	2.10721	0.194214	1.45695e+06	1.45695	0.187819	1.85474e+06	1.85474	0.196543	1.58523e+06	1.58523	0.255382	3.19931e+06	3.19931	0.359069
2.11341e+06	2.11341	0.195058	1.46117e+06	1.46117	0.188201	1.86041e+06	1.86041	0.196706	1.58991e+06	1.58991	0.255426	3.21095e+06	3.21095	0.359507
2.11962e+06	2.11962	0.195911	1.46541e+06	1.46541	0.188594	1.8661e+06	1.8661	0.196884	1.59461e+06	1.59461	0.255426	3.22263e+06	3.22263	0.359845
2.12586e+06	2.12586	0.196773	1.46965e+06	1.46965	0.188999	1.8718e+06	1.8718	0.197077	1.59932e+06	1.59932	0.25538	3.23436e+06	3.23436	0.360097
2.13211e+06	2.13211	0.197643	1.47391e+06	1.47391	0.189416	1.87752e+06	1.87752	0.197286	1.60405e+06	1.60405	0.255287	3.24612e+06	3.24612	0.360276
2.13839e+06	2.13839	0.198521	1.47818e+06	1.47818	0.189843	1.88326e+06	1.88326	0.197512	1.60879e+06	1.60879	0.255147	3.25793e+06	3.25793	0.360398
2.14468e+06	2.14468	0.199406	1.48246e+06	1.48246	0.190282	1.88902e+06	1.88902	0.197754	1.61354e+06	1.61354	0.254958	3.26979e+06	3.26979	0.360481
2.15099e+06	2.15099	0.200299	1.48676e+06	1.48676	0.190732	1.8948e+06	1.8948	0.198014	1.61831e+06	1.61831	0.25472	3.28168e+06	3.28168	0.360543
2.15731e+06	2.15731	0.201197	1.49107e+06	1.49107	0.191193	1.90059e+06	1.90059	0.198291	1.62309e+06	1.62309	0.254432	3.29362e+06	3.29362	0.360602
2.16366e+06	2.16366	0.202102	1.49539e+06	1.49539	0.191664	1.9064e+06	1.9064	0.198586	1.62788e+06	1.62788	0.254095	3.3056e+06	3.3056	0.360678
2.17003e+06	2.17003	0.203012	1.49972e+06	1.49972	0.192145	1.91223e+06	1.91223	0.198899	1.63269e+06	1.63269	0.253709	3.31763e+06	3.31763	0.360793
2.17641e+06	2.17641	0.203926	1.50407e+06	1.50407	0.192635	1.91807e+06	1.91807	0.19923	1.63751e+06	1.63751	0.253275	3.3297e+06	3.3297	0.360965
2.18281e+06	2.18281	0.204845	1.50842e+06	1.50842	0.193134	1.92394e+06	1.92394	0.19958	1.64235e+06	1.64235	0.252793	3.34181e+06	3.34181	0.361216
2.18923e+06	2.18923	0.205768	1.51279e+06	1.51279	0.193642	1.92982e+06	1.92982	0.19995	1.64721e+06	1.64721	0.252264	3.35397e+06	3.35397	0.361566
2.19568e+06	2.19568	0.206695	1.51718e+06	1.51718	0.194158	1.93572e+06	1.93572	0.200338	1.65207e+06	1.65207	0.251691	3.36617e+06	3.36617	0.362034
2.20213e+06	2.20213	0.207624	1.52157e+06	1.52157	0.19468	1.94164e+06	1.94164	0.200746	1.65695e+06	1.65695	0.251074	3.37841e+06	3.37841	0.36264
2.20861e+06	2.20861	0.208556	1.52598e+06	1.52598	0.19521	1.94757e+06	1.94757	0.201173	1.66185e+06	1.66185	0.250417	3.39071e+06	3.39071	0.363403
2.21511e+06	2.21511	0.209489	1.5304e+06	1.5304	0.195745	1.95353e+06	1.95353	0.20162	1.66676e+06	1.66676	0.24972	3.40304e+06	3.40304	0.364339
2.22163e+06	2.22163	0.210424	1.53484e+06	1.53484	0.196285	1.9595e+06	1.9595	0.202087	1.67168e+06	1.67168	0.248987	3.41542e+06	3.41542	0.365466
2.22816e+06	2.22816	0.21136	1.53928e+06	1.53928	0.19683	1.96549e+06	1.96549	0.202574	1.67662e+06	1.67662	0.248221	3.42785e+06	3.42785	0.366799
2.23472e+06	2.23472	0.212296	1.54375e+06	1.54375	0.197379	1.9715e+06	1.9715	0.20308	1.68157e+06	1.68157	0.247424	3.44032e+06	3.44032	0.368351
2.24129e+06	2.24129	0.213232	1.54822e+06	1.54822	0.197931	1.97752e+06	1.97752	0.203607	1.68654e+06	1.68654	0.246599	3.45283e+06	3.45283	0.370135
2.24789e+06	2.24789	0.214168	1.5527e+06	1.5527	0.198485	1.98357e+06	1.98357	0.204153	1.69153e+06	1.69153	0.24575	3.46539e+06	3.46539	0.372162
2.2545e+06	2.2545	0.215104	1.5572e+06	1.5572	0.199041	1.98963e+06	1.98963	0.20472	1.69652e+06	1.69652	0.24488	3.478e+06	3.478	0.374441
2.26113e+06	2.26113	0.216037	1.56171e+06	1.56171	0.199599	1.99572e+06	1.99572	0.205306	1.70154e+06	1.70154	0.243993	3.49065e+06	3.49065	0.37698
2.26778e+06	2.26778	0.21697	1.56624e+06	1.56624	0.200157	2.00182e+06	2.00182	0.205911	1.70656e+06	1.70656	0.243091	3.50335e+06	3.50335	0.379786
2.27446e+06	2.27446	0.2179	1.57078e+06	1.57078	0.200715	2.00794e+06	2.00794	0.206536	1.7116e+06	1.7116	0.242179	3.5161e+06	3.5161	0.382863
2.28115e+06	2.28115	0.218829	1.57533e+06	1.57533	0.201272	2.01407e+06	2.01407	0.207181	1.71666e+06	1.71666	0.241259	3.52889e+06	3.52889	0.386213
2.28786e+06	2.28786	0.219755	1.57989e+06	1.57989	0.201827	2.02023e+06	2.02023	0.207844	1.72173e+06	1.72173	0.240336	3.54173e+06	3.54173	0.389838
2.29459e+06	2.29459	0.220678	1.58447e+06	1.58447	0.202381	2.02641e+06	2.02641	0.208527	1.72682e+06	1.72682	0.239412	3.55461e+06	3.55461	0.393738
2.30134e+06	2.30134	0.221598	1.58906e+06	1.58906	0.202932	2.0326e+06	2.0326	0.209228	1.73192e+06	1.73192	0.238491	3.56754e+06	3.56754	0.39791
2.30811e+06	2.30811	0.222516	1.59367e+06	1.59367	0.203481	2.03882e+06	2.03882	0.209947	1.73704e+06	1.73704	0.237577	3.58052e+06	3.58052	0.402353
2.3149e+06	2.3149	0.22343	1.59828e+06	1.59828	0.204026	2.04505e+06	2.04505	0.210685	1.74217e+06	1.74217	0.236671	3.59355e+06	3.59355	0.40706
2.32171e+06	2.32171	0.224341	1.60291e+06	1.60291	0.204566	2.0513e+06	2.0513	0.211441	1.74732e+06	1.74732	0.235778	3.60662e+06	3.60662	0.412026
2.32854e+06	2.32854	0.225249	1.60756e+06	1.60756	0.205103	2.05757e+06	2.05757	0.212214	1.75248e+06	1.75248	0.234899	3.61974e+06	3.61974	0.417245
2.33539e+06	2.33539	0.226153	1.61222e+06	1.61222	0.205634	2.06386e+06	2.06386	0.213005	1.75766e+06	1.75766	0.234037	3.63291e+06	3.63291	0.422707
2.34226e+06	2.34226	0.227055	1.61689e+06	1.61689	0.206161	2.07017e+06	2.07017	0.213812	1.76285e+06	1.76285	0.233195	3.64612e+06	3.64612	0.428403
2.34915e+06	2.34915	0.227953	1.62157e+06	1.62157	0.206682	2.0765e+06	2.0765	0.214636	1.76806e+06	1.76806	0.232374	3.65939e+06	3.65939	0.434323
2.35606e+06	2.35606	0.228849	1.62627e+06	1.62627	0.207197	2.08285e+06	2.08285	0.215476	1.77328e+06	1.77328	0.231577	3.6727e+06	3.6727	0.440456
2.36299e+06	2.36299	0.229742	1.63098e+06	1.63098	0.207705	2.08922e+06	2.08922	0.216333	1.77852e+06	1.77852	0.230805	3.68606e+06	3.68606	0.446789
2.36995e+06	2.36995	0.230633	1.63571e+06	1.63571	0.208207	2.0956e+06	2.0956	0.217205	1.78378e+06	1.78378	0.230058	3.69947e+06	3.69947	0.453311
2.37692e+06	2.37692	0.231523	1.64045e+06	1.64045	0.208702	2.10201e+06	2.10201	0.218092	1.78905e+06	1.78905	0.22934	3.71293e+06	3.71293	0.460008
2.38391e+06	2.38391	0.23241	1.6452e+06	1.6452	0.20919	2.10844e+06	2.10844	0.218994	1.79433e+06	1.79433	0.228649	3.72644e+06	3.72644	0.466866
2.39092e+06	2.39092	0.233297	1.64997e+06	1.64997	0.20967	2.11488e+06	2.11488	0.219912	1.79963e+06	1.79963	0.227987	3.73999e+06	3.73999	0.473872
2.39796e+06	2.39796	0.234184	1.65475e+06	1.65475	0.210143	2.12135e+06	2.12135	0.220843	1.80495e+06	1.80495	0.227355	3.7536e+06	3.7536	0.48101
2.40501e+06	2.40501	0.23507	1.65954e+06	1.65954	0.210608	2.12783e+06	2.12783	0.221789	1.81028e+06	1.81028	0.226752	3.76726e+06	3.76726	0.488266
2.41209e+06	2.41209	0.235957	1.66435e+06	1.66435	0.211064	2.13434e+06	2.13434	0.222749	1.81563e+06	1.81563	0.226179	3.78096e+06	3.78096	0.495625
2.41918e+06	2.41918	0.236846	1.66918e+06	1.66918	0.211512	2.14086e+06	2.14086	0.223723	1.82099e+06	1.82099	0.225635	3.79472e+06	3.79472	0.503073
2.4263e+06	2.4263	0.237737	1.67401e+06	1.67401	0.211951	2.14741e+06	2.14741	0.224711	1.82637e+06	1.82637	0.22512	3.80852e+06	3.80852	0.510593
2.43344e+06	2.43344	0.238632	1.67886e+06	1.67886	0.212381	2.15397e+06	2.15397	0.225712	1.83177e+06	1.83177	0.224633	3.82238e+06	3.82238	0.518171
2.4406e+06	2.4406	0.23953	1.68373e+06	1.68373	0.212803	2.16056e+06	2.16056	0.226726	1.83718e+06	1.83718	0.224174	3.83628e+06	3.83628	0.525793
2.44778e+06	2.44778	0.240433	1.68861e+06	1.68861	0.213214	2.16716e+06	2.16716	0.227754	1.84261e+06	1.84261	0.223742	3.85024e+06	3.85024	0.533442
2.45498e+06	2.45498	0.241341	1.6935e+06	1.6935	0.213616	2.17379e+06	2.17379	0.228795	1.84805e+06	1.84805	0.223337	3.86425e+06	3.86425	0.541105
2.4622e+06	2.4622	0.242257	1.6984e+06	1.6984	0.214009	2.18043e+06	2.18043	0.229849	1.85351e+06	1.85351	0.222956	3.8783e+06	3.8783	0.548767
2.46944e+06	2.46944	0.24318	1.70333e+06	1.70333	0.214391	2.1871e+06	2.1871	0.230917	1.85899e+06	1.85899	0.222599	3.89241e+06	3.89241	0.556413
2.47671e+06	2.47671	0.244112	1.70826e+06	1.70826	0.214763	2.19378e+06	2.19378	0.231998	1.86448e+06	1.86448	0.222265	3.90657e+06	3.90657	0.56403
2.484e+06	2.484	0.245054	1.71321e+06	1.71321	0.215125	2.20049e+06	2.20049	0.233093	1.86999e+06	1.86999	0.221954	3.92078e+06	3.92078	0.571604
2.4913e+06	2.4913	0.246007	1.71817e+06	1.71817	0.215476	2.20722e+06	2.20722	0.234201	1.87552e+06	1.87552	0.221662	3.93505e+06	3.93505	0.579121
2.49863e+06	2.49863	0.246972	1.72315e+06	1.72315	0.215816	2.21396e+06	2.21396	0.235324	1.88106e+06	1.88106	0.22139	3.94936e+06	3.94936	0.58657
2.50598e+06	2.50598	0.247951	1.72815e+06	1.72815	0.216145	2.22073e+06	2.22073	0.23646	1.88661e+06	1.88661	0.221137	3.96373e+06	3.96373	0.593937
2.51336e+06	2.51336	0.248944	1.73315e+06	1.73315	0.216462	2.22752e+06	2.22752	0.237612	1.89219e+06	1.89219	0.220901	3.97815e+06	3.97815	0.60121
2.52075e+06	2.52075	0.249953	1.73817e+06	1.73817	0.216768	2.23433e+06	2.23433	0.238778	1.89778e+06	1.89778	0.22068	3.99262e+06	3.99262	0.608378
2.52817e+06	2.52817	0.250978	1.74321e+06	1.74321	0.217063	2.24116e+06	2.24116	0.239959	1.90339e+06	1.90339	0.220475	4.00715e+06	4.00715	0.61543
2.5356e+06	2.5356	0.252021	1.74826e+06	1.74826	0.217345	2.24801e+06	2.24801	0.241156	1.90901e+06	1.90901	0.220284	4.02173e+06	4.02173	0.622355
2.54306e+06	2.54306	0.253084	1.75333e+06	1.75333	0.217616	2.25489e+06	2.25489	0.242369	1.91465e+06	1.91465	0.220107	4.03636e+06	4.03636	0.629144
2.55054e+06	2.55054	0.254166	1.75841e+06	1.75841	0.217874	2.26178e+06	2.26178	0.243599	1.92031e+06	1.92031	0.219941	4.05104e+06	4.05104	0.635785
2.55805e+06	2.55805	0.25527	1.7635e+06	1.7635	0.21812	2.26869e+06	2.26869	0.244846	1.92598e+06	1.92598	0.219788	4.06578e+06	4.06578	0.642271
2.56557e+06	2.56557	0.256397	1.76861e+06	1.76861	0.218353	2.27563e+06	2.27563	0.246111	1.93167e+06	1.93167	0.219645	4.08057e+06	4.08057	0.648593
2.57312e+06	2.57312	0.257547	1.77374e+06	1.77374	0.218573	2.28259e+06	2.28259	0.247394	1.93738e+06	1.93738	0.219513	4.09541e+06	4.09541	0.654743
2.58069e+06	2.58069	0.258721	1.77888e+06	1.77888	0.218781	2.28956e+06	2.28956	0.248697	1.9431e+06	1.9431	0.219391	4.11031e+06	4.11031	0.660714
2.58828e+06	2.58828	0.259921	1.78403e+06	1.78403	0.218976	2.29656e+06	2.29656	0.250019	1.94884e+06	1.94884	0.219279	4.12527e+06	4.12527	0.666497
2.5959e+06	2.5959	0.261147	1.7892e+06	1.7892	0.219157	2.30358e+06	2.30358	0.251363	1.9546e+06	1.9546	0.219177	4.14027e+06	4.14027	0.672087
2.60353e+06	2.60353	0.2624	1.79438e+06	1.79438	0.219326	2.31063e+06	2.31063	0.252728	1.96037e+06	1.96037	0.219083	4.15534e+06	4.15534	0.677479
2.61119e+06	2.61119	0.263681	1.79958e+06	1.79958	0.219482	2.31769e+06	2.31769	0.254115	1.96617e+06	1.96617	0.218999	4.17045e+06	4.17045	0.682665
2.61887e+06	2.61887	0.264991	1.8048e+06	1.8048	0.219624	2.32478e+06	2.32478	0.255525	1.97197e+06	1.97197	0.218925	4.18562e+06	4.18562	0.687642
2.62658e+06	2.62658	0.266331	1.81003e+06	1.81003	0.219753	2.33188e+06	2.33188	0.25696	1.9778e+06	1.9778	0.21886	4.20085e+06	4.20085	0.692405
2.63431e+06	2.63431	0.2677	1.81527e+06	1.81527	0.219869	2.33901e+06	2.33901	0.258419	1.98364e+06	1.98364	0.218804	4.21613e+06	4.21613	0.696949
2.64206e+06	2.64206	0.269101	1.82053e+06	1.82053	0.219971	2.34616e+06	2.34616	0.259904	1.9895e+06	1.9895	0.218759	4.23147e+06	4.23147	0.701271
2.64983e+06	2.64983	0.270532	1.82581e+06	1.82581	0.220061	2.35333e+06	2.35333	0.261417	1.99538e+06	1.99538	0.218724	4.24687e+06	4.24687	0.705368
2.65762e+06	2.65762	0.271996	1.8311e+06	1.8311	0.220137	2.36053e+06	2.36053	0.262957	2.00128e+06	2.00128	0.2187	4.26232e+06	4.26232	0.709238
2.66544e+06	2.66544	0.273491	1.8364e+06	1.8364	0.220201	2.36775e+06	2.36775	0.264526	2.00719e+06	2.00719	0.218688	4.27782e+06	4.27782	0.712877
2.67328e+06	2.67328	0.275018	1.84172e+06	1.84172	0.220251	2.37498e+06	2.37498	0.266125	2.01312e+06	2.01312	0.218687	4.29338e+06	4.29338	0.716285
2.68115e+06	2.68115	0.276578	1.84706e+06	1.84706	0.220289	2.38224e+06	2.38224	0.267756	2.01907e+06	2.01907	0.218699	4.309e+06	4.309	0.71946
2.68904e+06	2.68904	0.278171	1.85241e+06	1.85241	0.220314	2.38953e+06	2.38953	0.269418	2.02503e+06	2.02503	0.218724	4.32468e+06	4.32468	0.7224
2.69695e+06	2.69695	0.279796	1.85778e+06	1.85778	0.220327	2.39683e+06	2.39683	0.271113	2.03102e+06	2.03102	0.218763	4.34041e+06	4.34041	0.725107
2.70488e+06	2.70488	0.281454	1.86316e+06	1.86316	0.220328	2.40416e+06	2.40416	0.272842	2.03702e+06	2.03702	0.218816	4.3562e+06	4.3562	0.727579
2.71284e+06	2.71284	0.283144	1.86856e+06	1.86856	0.220316	2.41151e+06	2.41151	0.274607	2.04304e+06	2.04304	0.218885	4.37205e+06	4.37205	0.729817
2.72082e+06	2.72082	0.284867	1.87397e+06	1.87397	0.220292	2.41888e+06	2.41888	0.276408	2.04907e+06	2.04907	0.21897	4.38796e+06	4.38796	0.731823
2.72882e+06	2.72882	0.286622	1.8794e+06	1.8794	0.220257	2.42628e+06	2.42628	0.278246	2.05512e+06	2.05512	0.219071	4.40392e+06	4.40392	0.733598
2.73685e+06	2.73685	0.288408	1.88485e+06	1.88485	0.220211	2.43369e+06	2.43369	0.280122	2.0612e+06	2.0612	0.21919	4.41994e+06	4.41994	0.735144
2.7449e+06	2.7449	0.290227	1.89031e+06	1.89031	0.220153	2.44113e+06	2.44113	0.282038	2.06729e+06	2.06729	0.219327	4.43602e+06	4.43602	0.736464
2.75298e+06	2.75298	0.292076	1.89579e+06	1.89579	0.220084	2.4486e+06	2.4486	0.283993	2.07339e+06	2.07339	0.219484	4.45216e+06	4.45216	0.73756
2.76108e+06	2.76108	0.293956	1.90128e+06	1.90128	0.220005	2.45608e+06	2.45608	0.285991	2.07952e+06	2.07952	0.21966	4.46835e+06	4.46835	0.738438
2.7692e+06	2.7692	0.295867	1.90679e+06	1.90679	0.219916	2.46359e+06	2.46359	0.28803	2.08566e+06	2.08566	0.219856	4.48461e+06	4.48461	0.7391
2.77735e+06	2.77735	0.297807	1.91231e+06	1.91231	0.219816	2.47112e+06	2.47112	0.290113	2.09183e+06	2.09183	0.220073	4.50092e+06	4.50092	0.739553
2.78552e+06	2.78552	0.299775	1.91785e+06	1.91785	0.219707	2.47868e+06	2.47868	0.292239	2.09801e+06	2.09801	0.220312	4.5173e+06	4.5173	0.739801
2.79371e+06	2.79371	0.301773	1.92341e+06	1.92341	0.219588	2.48625e+06	2.48625	0.294411	2.1042e+06	2.1042	0.220574	4.53373e+06	4.53373	0.73985
2.80193e+06	2.80193	0.303798	1.92898e+06	1.92898	0.219461	2.49385e+06	2.49385	0.296627	2.11042e+06	2.11042	0.220858	4.55023e+06	4.55023	0.739708
2.81018e+06	2.81018	0.30585	1.93457e+06	1.93457	0.219325	2.50148e+06	2.50148	0.298891	2.11666e+06	2.11666	0.221166	4.56678e+06	4.56678	0.739381
2.81844e+06	2.81844	0.307929	1.94018e+06	1.94018	0.21918	2.50913e+06	2.50913	0.301201	2.12291e+06	2.12291	0.221498	4.58339e+06	4.58339	0.738877
2.82673e+06	2.82673	0.310033	1.9458e+06	1.9458	0.219027	2.5168e+06	2.5168	0.303559	2.12918e+06	2.12918	0.221855	4.60007e+06	4.60007	0.738205
2.83505e+06	2.83505	0.312162	1.95144e+06	1.95144	0.218867	2.52449e+06	2.52449	0.305964	2.13547e+06	2.13547	0.222236	4.6168e+06	4.6168	0.737374
2.84339e+06	2.84339	0.314316	1.95709e+06	1.95709	0.218699	2.53221e+06	2.53221	0.308419	2.14178e+06	2.14178	0.222643	4.6336e+06	4.6336	0.736393
2.85176e+06	2.85176	0.316493	1.96276e+06	1.96276	0.218524	2.53995e+06	2.53995	0.310922	2.14811e+06	2.14811	0.223076	4.65045e+06	4.65045	0.735272
2.86015e+06	2.86015	0.318693	1.96845e+06	1.96845	0.218343	2.54771e+06	2.54771	0.313474	2.15446e+06	2.15446	0.223534	4.66737e+06	4.66737	0.734022
2.86856e+06	2.86856	0.320916	1.97415e+06	1.97415	0.218155	2.5555e+06	2.5555	0.316076	2.16082e+06	2.16082	0.22402	4.68435e+06	4.68435	0.732654
2.877e+06	2.877	0.32316	1.97987e+06	1.97987	0.217962	2.56331e+06	2.56331	0.318727	2.1672e+06	2.1672	0.224531	4.70139e+06	4.70139	0.731179
2.88546e+06	2.88546	0.325425	1.98561e+06	1.98561	0.217763	2.57115e+06	2.57115	0.321427	2.17361e+06	2.17361	0.22507	4.7185e+06	4.7185	0.729611
2.89395e+06	2.89395	0.32771	1.99136e+06	1.99136	0.217558	2.57901e+06	2.57901	0.324177	2.18003e+06	2.18003	0.225636	4.73566e+06	4.73566	0.72796
2.90246e+06	2.90246	0.330016	1.99713e+06	1.99713	0.21735	2.5869e+06	2.5869	0.326975	2.18647e+06	2.18647	0.226229	4.75289e+06	4.75289	0.72624
2.911e+06	2.911	0.332341	2.00292e+06	2.00292	0.217136	2.5948e+06	2.5948	0.329822	2.19293e+06	2.19293	0.22685	4.77018e+06	4.77018	0.724464
2.91957e+06	2.91957	0.334685	2.00872e+06	2.00872	0.216919	2.60274e+06	2.60274	0.332717	2.19941e+06	2.19941	0.227497	4.78754e+06	4.78754	0.722646
2.92816e+06	2.92816	0.337049	2.01454e+06	2.01454	0.216698	2.61069e+06	2.61069	0.335659	2.20591e+06	2.20591	0.228173	4.80495e+06	4.80495	0.7208
2.93677e+06	2.93677	0.33943	2.02038e+06	2.02038	0.216474	2.61867e+06	2.61867	0.338649	2.21242e+06	2.21242	0.228875	4.82243e+06	4.82243	0.718939
2.94541e+06	2.94541	0.341831	2.02623e+06	2.02623	0.216247	2.62668e+06	2.62668	0.341683	2.21896e+06	2.21896	0.229605	4.83998e+06	4.83998	0.717078
2.95408e+06	2.95408	0.344249	2.03211e+06	2.03211	0.216018	2.63471e+06	2.63471	0.344763	2.22552e+06	2.22552	0.230362	4.85758e+06	4.85758	0.715232
2.96277e+06	2.96277	0.346686	2.03799e+06	2.03799	0.215786	2.64276e+06	2.64276	0.347886	2.23209e+06	2.23209	0.231146	4.87526e+06	4.87526	0.713416
2.97148e+06	2.97148	0.349141	2.0439e+06	2.0439	0.215554	2.65084e+06	2.65084	0.351052	2.23869e+06	2.23869	0.231956	4.89299e+06	4.89299	0.711644
2.98022e+06	2.98022	0.351615	2.04982e+06	2.04982	0.21532	2.65895e+06	2.65895	0.354258	2.2453e+06	2.2453	0.232793	4.91079e+06	4.91079	0.709932
2.98899e+06	2.98899	0.354108	2.05576e+06	2.05576	0.215086	2.66708e+06	2.66708	0.357503	2.25193e+06	2.25193	0.233656	4.92866e+06	4.92866	0.708295
2.99779e+06	2.99779	0.35662	2.06172e+06	2.06172	0.214851	2.67523e+06	2.67523	0.360786	2.25859e+06	2.25859	0.234545	4.94659e+06	4.94659	0.706749
3.0066e+06	3.0066	0.359151	2.06769e+06	2.06769	0.214617	2.68341e+06	2.68341	0.364104	2.26526e+06	2.26526	0.235459	4.96458e+06	4.96458	0.705308
3.01545e+06	3.01545	0.361702	2.07368e+06	2.07368	0.214384	2.69161e+06	2.69161	0.367457	2.27195e+06	2.27195	0.236397	4.98264e+06	4.98264	0.703989
3.02432e+06	3.02432	0.364274	2.07969e+06	2.07969	0.214152	2.69984e+06	2.69984	0.37084	2.27867e+06	2.27867	0.237359	5.00077e+06	5.00077	0.702807
3.03322e+06	3.03322	0.366868	2.08571e+06	2.08571	0.213922	2.70809e+06	2.70809	0.374253	2.2854e+06	2.2854	0.238345	5.01896e+06	5.01896	0.701778
3.04214e+06	3.04214	0.369483	2.09176e+06	2.09176	0.213694	2.71637e+06	2.71637	0.377693	2.29215e+06	2.29215	0.239353	5.03722e+06	5.03722	0.700917
3.05109e+06	3.05109	0.372122	2.09782e+06	2.09782	0.213469	2.72468e+06	2.72468	0.381157	2.29892e+06	2.29892	0.240383	5.05555e+06	5.05555	0.700239
3.06007e+06	3.06007	0.374785	2.1039e+06	2.1039	0.213248	2.73301e+06	2.73301	0.384644	2.30571e+06	2.30571	0.241434	5.07394e+06	5.07394	0.69976
3.06907e+06	3.06907	0.377473	2.10999e+06	2.10999	0.213031	2.74136e+06	2.74136	0.38815	2.31253e+06	2.31253	0.242505	5.0924e+06	5.0924	0.699495
3.0781e+06	3.0781	0.380188	2.11611e+06	2.11611	0.212818	2.74974e+06	2.74974	0.391672	2.31936e+06	2.31936	0.243594	5.11092e+06	5.11092	0.699459
3.08715e+06	3.08715	0.38293	2.12224e+06	2.12224	0.212611	2.75815e+06	2.75815	0.395208	2.32621e+06	2.32621	0.244701	5.12952e+06	5.12952	0.699668
3.09624e+06	3.09624	0.385701	2.12839e+06	2.12839	0.212409	2.76658e+06	2.76658	0.398756	2.33308e+06	2.33308	0.245825	5.14818e+06	5.14818	0.700135
3.10535e+06	3.10535	0.388502	2.13455e+06	2.13455	0.212214	2.77504e+06	2.77504	0.402311	2.33998e+06	2.33998	0.246963	5.16691e+06	5.16691	0.700875
3.11448e+06	3.11448	0.391335	2.14074e+06	2.14074	0.212026	2.78352e+06	2.78352	0.405872	2.34689e+06	2.34689	0.248115	5.1857e+06	5.1857	0.701902
3.12364e+06	3.12364	0.394202	2.14694e+06	2.14694	0.211846	2.79203e+06	2.79203	0.409436	2.35382e+06	2.35382	0.24928	5.20457e+06	5.20457	0.703229
3.13283e+06	3.13283	0.397103	2.15316e+06	2.15316	0.211673	2.80057e+06	2.80057	0.412998	2.36078e+06	2.36078	0.250455	5.2235e+06	5.2235	0.704871
3.14205e+06	3.14205	0.400041	2.1594e+06	2.1594	0.21151	2.80913e+06	2.80913	0.416558	2.36775e+06	2.36775	0.25164	5.2425e+06	5.2425	0.706839
3.15129e+06	3.15129	0.403016	2.16566e+06	2.16566	0.211357	2.81771e+06	2.81771	0.420111	2.37475e+06	2.37475	0.252832	5.26158e+06	5.26158	0.709146
3.16056e+06	3.16056	0.406032	2.17193e+06	2.17193	0.211214	2.82633e+06	2.82633	0.423656	2.38176e+06	2.38176	0.25403	5.28072e+06	5.28072	0.711804
3.16986e+06	3.16986	0.409089	2.17823e+06	2.17823	0.211082	2.83497e+06	2.83497	0.427189	2.3888e+06	2.3888	0.255233	5.29993e+06	5.29993	0.714823
3.17919e+06	3.17919	0.412189	2.18454e+06	2.18454	0.210961	2.84364e+06	2.84364	0.430707	2.39586e+06	2.39586	0.256438	5.31921e+06	5.31921	0.718213
3.18854e+06	3.18854	0.415334	2.19087e+06	2.19087	0.210853	2.85233e+06	2.85233	0.434209	2.40294e+06	2.40294	0.257643	5.33856e+06	5.33856	0.721985
3.19792e+06	3.19792	0.418525	2.19721e+06	2.19721	0.210758	2.86105e+06	2.86105	0.437692	2.41004e+06	2.41004	0.258847	5.35798e+06	5.35798	0.726146
3.20733e+06	3.20733	0.421764	2.20358e+06	2.20358	0.210677	2.8698e+06	2.8698	0.441154	2.41716e+06	2.41716	0.260048	5.37747e+06	5.37747	0.730704
3.21676e+06	3.21676	0.425053	2.20997e+06	2.20997	0.210611	2.87857e+06	2.87857	0.444592	2.4243e+06	2.4243	0.261245	5.39704e+06	5.39704	0.735667
3.22623e+06	3.22623	0.428393	2.21637e+06	2.21637	0.21056	2.88737e+06	2.88737	0.448004	2.43146e+06	2.43146	0.262435	5.41667e+06	5.41667	0.741039
3.23572e+06	3.23572	0.431786	2.22279e+06	2.22279	0.210525	2.8962e+06	2.8962	0.45139	2.43864e+06	2.43864	0.263616	5.43638e+06	5.43638	0.746826
3.24524e+06	3.24524	0.435233	2.22923e+06	2.22923	0.210506	2.90505e+06	2.90505	0.454747	2.44585e+06	2.44585	0.264787	5.45615e+06	5.45615	0.753032
3.25479e+06	3.25479	0.438735	2.23569e+06	2.23569	0.210505	2.91393e+06	2.91393	0.458074	2.45307e+06	2.45307	0.265946	5.476e+06	5.476	0.759657
3.26436e+06	3.26436	0.442294	2.24217e+06	2.24217	0.210522	2.92284e+06	2.92284	0.46137	2.46032e+06	2.46032	0.267092	5.49592e+06	5.49592	0.766705
3.27396e+06	3.27396	0.44591	2.24867e+06	2.24867	0.210559	2.93177e+06	2.93177	0.464634	2.46759e+06	2.46759	0.268222	5.51592e+06	5.51592	0.774174
3.2836e+06	3.2836	0.449585	2.25518e+06	2.25518	0.210614	2.94074e+06	2.94074	0.467865	2.47488e+06	2.47488	0.269336	5.53599e+06	5.53599	0.782065
3.29326e+06	3.29326	0.453319	2.26171e+06	2.26171	0.210691	2.94973e+06	2.94973	0.471064	2.48219e+06	2.48219	0.270432	5.55613e+06	5.55613	0.790373
3.30294e+06	3.30294	0.457113	2.26827e+06	2.26827	0.210788	2.95874e+06	2.95874	0.47423	2.48953e+06	2.48953	0.271508	5.57634e+06	5.57634	0.799097
3.31266e+06	3.31266	0.460967	2.27484e+06	2.27484	0.210907	2.96779e+06	2.96779	0.477362	2.49688e+06	2.49688	0.272564	5.59662e+06	5.59662	0.80823
3.32241e+06	3.32241	0.464882	2.28143e+06	2.28143	0.211049	2.97686e+06	2.97686	0.480463	2.50426e+06	2.50426	0.273599	5.61698e+06	5.61698	0.817766
3.33218e+06	3.33218	0.468858	2.28804e+06	2.28804	0.211214	2.98596e+06	2.98596	0.483531	2.51166e+06	2.51166	0.274611	5.63742e+06	5.63742	0.827699
3.34198e+06	3.34198	0.472895	2.29467e+06	2.29467	0.211403	2.99509e+06	2.99509	0.486568	2.51908e+06	2.51908	0.275601	5.65793e+06	5.65793	0.83802
3.35182e+06	3.35182	0.476992	2.30132e+06	2.30132	0.211616	3.00425e+06	3.00425	0.489576	2.52652e+06	2.52652	0.276566	5.67851e+06	5.67851	0.848719
3.36168e+06	3.36168	0.481148	2.30799e+06	2.30799	0.211855	3.01343e+06	3.01343	0.492555	2.53398e+06	2.53398	0.277508	5.69917e+06	5.69917	0.859785
3.37157e+06	3.37157	0.485364	2.31468e+06	2.31468	0.212121	3.02264e+06	3.02264	0.495508	2.54147e+06	2.54147	0.278425	5.7199e+06	5.7199	0.871206
3.38148e+06	3.38148	0.489638	2.32138e+06	2.32138	0.212413	3.03188e+06	3.03188	0.498435	2.54898e+06	2.54898	0.279319	5.74071e+06	5.74071	0.88297
3.39143e+06	3.39143	0.493968	2.32811e+06	2.32811	0.212732	3.04115e+06	3.04115	0.50134	2.55651e+06	2.55651	0.280188	5.7616e+06	5.7616	0.895063
3.40141e+06	3.40141	0.498353	2.33485e+06	2.33485	0.21308	3.05045e+06	3.05045	0.504224	2.56406e+06	2.56406	0.281034	5.78256e+06	5.78256	0.90747
3.41142e+06	3.41142	0.502792	2.34162e+06	2.34162	0.213456	3.05978e+06	3.05978	0.50709	2.57164e+06	2.57164	0.281857	5.80359e+06	5.80359	0.920175
3.42145e+06	3.42145	0.507282	2.3484e+06	2.3484	0.213862	3.06913e+06	3.06913	0.50994	2.57924e+06	2.57924	0.282658	5.82471e+06	5.82471	0.933164
3.43152e+06	3.43152	0.511821	2.35521e+06	2.35521	0.214298	3.07851e+06	3.07851	0.512778	2.58686e+06	2.58686	0.283437	5.8459e+06	5.8459	0.946419
3.44161e+06	3.44161	0.516406	2.36203e+06	2.36203	0.214765	3.08792e+06	3.08792	0.515606	2.5945e+06	2.5945	0.284196	5.86716e+06	5.86716	0.959923
3.45174e+06	3.45174	0.521035	2.36888e+06	2.36888	0.215263	3.09736e+06	3.09736	0.518427	2.60216e+06	2.60216	0.284937	5.88851e+06	5.88851	0.973659
3.46189e+06	3.46189	0.525704	2.37574e+06	2.37574	0.215794	3.10683e+06	3.10683	0.521244	2.60985e+06	2.60985	0.285661	5.90993e+06	5.90993	0.987609
3.47208e+06	3.47208	0.53041	2.38262e+06	2.38262	0.216357	3.11633e+06	3.11633	0.524061	2.61756e+06	2.61756	0.286369	5.93143e+06	5.93143	1.00176
3.48229e+06	3.48229	0.53515	2.38953e+06	2.38953	0.216953	3.12586e+06	3.12586	0.52688	2.6253e+06	2.6253	0.287064	5.95301e+06	5.95301	1.01608
3.49254e+06	3.49254	0.539919	2.39645e+06	2.39645	0.217583	3.13541e+06	3.13541	0.529704	2.63305e+06	2.63305	0.287747	5.97466e+06	5.97466	1.03057
3.50281e+06	3.50281	0.544714	2.40339e+06	2.40339	0.218248	3.145e+06	3.145	0.532538	2.64083e+06	2.64083	0.288421	5.9964e+06	5.9964	1.0452
3.51312e+06	3.51312	0.549531	2.41036e+06	2.41036	0.218948	3.15461e+06	3.15461	0.535383	2.64863e+06	2.64863	0.289088	6.01821e+06	6.01821	1.05996
3.52345e+06	3.52345	0.554364	2.41734e+06	2.41734	0.219684	3.16426e+06	3.16426	0.538243	2.65646e+06	2.65646	0.289751	6.04011e+06	6.04011	1.07483
3.53382e+06	3.53382	0.55921	2.42435e+06	2.42435	0.220455	3.17393e+06	3.17393	0.54112	2.66431e+06	2.66431	0.290412	6.06208e+06	6.06208	1.08979
3.54421e+06	3.54421	0.564064	2.43137e+06	2.43137	0.221264	3.18363e+06	3.18363	0.544018	2.67218e+06	2.67218	0.291074	6.08414e+06	6.08414	1.10483
3.55464e+06	3.55464	0.56892	2.43842e+06	2.43842	0.22211	3.19337e+06	3.19337	0.546939	2.68007e+06	2.68007	0.29174	6.10627e+06	6.10627	1.11993
3.5651e+06	3.5651	0.573774	2.44548e+06	2.44548	0.222993	3.20313e+06	3.20313	0.549886	2.68799e+06	2.68799	0.292412	6.12848e+06	6.12848	1.13508
3.57559e+06	3.57559	0.578621	2.45257e+06	2.45257	0.223915	3.21292e+06	3.21292	0.552861	2.69593e+06	2.69593	0.293093	6.15078e+06	6.15078	1.15027
3.5861e+06	3.5861	0.583457	2.45967e+06	2.45967	0.224876	3.22274e+06	3.22274	0.555865	2.7039e+06	2.7039	0.293786	6.17315e+06	6.17315	1.16548
3.59665e+06	3.59665	0.588275	2.4668e+06	2.4668	0.225875	3.23259e+06	3.23259	0.558901	2.71189e+06	2.71189	0.294495	6.19561e+06	6.19561	1.18071
3.60724e+06	3.60724	0.593071	2.47395e+06	2.47395	0.226915	3.24248e+06	3.24248	0.561971	2.7199e+06	2.7199	0.295221	6.21815e+06	6.21815	1.19593
3.61785e+06	3.61785	0.59784	2.48112e+06	2.48112	0.227995	3.25239e+06	3.25239	0.565074	2.72794e+06	2.72794	0.295969	6.24077e+06	6.24077	1.21115
3.62849e+06	3.62849	0.602578	2.4883e+06	2.4883	0.229115	3.26233e+06	3.26233	0.568213	2.736e+06	2.736	0.296739	6.26348e+06	6.26348	1.22636
3.63917e+06	3.63917	0.607279	2.49551e+06	2.49551	0.230276	3.27231e+06	3.27231	0.571389	2.74408e+06	2.74408	0.297536	6.28626e+06	6.28626	1.24154
3.64987e+06	3.64987	0.61194	2.50274e+06	2.50274	0.231478	3.28231e+06	3.28231	0.5746	2.75219e+06	2.75219	0.298362	6.30913e+06	6.30913	1.25669
3.66061e+06	3.66061	0.616555	2.51e+06	2.51	0.232722	3.29234e+06	3.29234	0.577848	2.76032e+06	2.76032	0.299219	6.33208e+06	6.33208	1.27181
3.67138e+06	3.67138	0.621122	2.51727e+06	2.51727	0.234008	3.30241e+06	3.30241	0.581133	2.76847e+06	2.76847	0.300111	6.35512e+06	6.35512	1.28689
3.68218e+06	3.68218	0.625637	2.52456e+06	2.52456	0.235336	3.3125e+06	3.3125	0.584452	2.77665e+06	2.77665	0.301038	6.37824e+06	6.37824	1.30194
3.69301e+06	3.69301	0.630095	2.53188e+06	2.53188	0.236706	3.32263e+06	3.32263	0.587807	2.78486e+06	2.78486	0.302004	6.40144e+06	6.40144	1.31695
3.70388e+06	3.70388	0.634496	2.53921e+06	2.53921	0.238119	3.33279e+06	3.33279	0.591194	2.79308e+06	2.79308	0.30301	6.42473e+06	6.42473	1.33191
3.71477e+06	3.71477	0.638835	2.54657e+06	2.54657	0.239575	3.34298e+06	3.34298	0.594614	2.80133e+06	2.80133	0.304059	6.4481e+06	6.4481	1.34684
3.7257e+06	3.7257	0.643112	2.55395e+06	2.55395	0.241074	3.3532e+06	3.3532	0.598062	2.80961e+06	2.80961	0.305151	6.47156e+06	6.47156	1.36173
3.73666e+06	3.73666	0.647324	2.56135e+06	2.56135	0.242616	3.36345e+06	3.36345	0.601538	2.81791e+06	2.81791	0.306289	6.4951e+06	6.4951	1.37658
3.74766e+06	3.74766	0.651472	2.56877e+06	2.56877	0.244201	3.37373e+06	3.37373	0.605038	2.82624e+06	2.82624	0.307474	6.51873e+06	6.51873	1.3914
3.75868e+06	3.75868	0.655554	2.57621e+06	2.57621	0.245829	3.38404e+06	3.38404	0.60856	2.83459e+06	2.83459	0.308707	6.54245e+06	6.54245	1.4062
3.76974e+06	3.76974	0.659572	2.58368e+06	2.58368	0.247501	3.39439e+06	3.39439	0.6121	2.84296e+06	2.84296	0.309989	6.56625e+06	6.56625	1.42097
3.78083e+06	3.78083	0.663527	2.59116e+06	2.59116	0.249216	3.40477e+06	3.40477	0.615654	2.85136e+06	2.85136	0.31132	6.59014e+06	6.59014	1.43573
3.79195e+06	3.79195	0.667419	2.59867e+06	2.59867	0.250974	3.41518e+06	3.41518	0.619219	2.85979e+06	2.85979	0.312702	6.61411e+06	6.61411	1.45048
3.80311e+06	3.80311	0.671252	2.6062e+06	2.6062	0.252776	3.42562e+06	3.42562	0.62279	2.86823e+06	2.86823	0.314135	6.63817e+06	6.63817	1.46522
3.8143e+06	3.8143	0.67503	2.61375e+06	2.61375	0.25462	3.43609e+06	3.43609	0.626362	2.87671e+06	2.87671	0.315618	6.66232e+06	6.66232	1.47996
3.82552e+06	3.82552	0.678755	2.62133e+06	2.62133	0.256507	3.44659e+06	3.44659	0.629932	2.88521e+06	2.88521	0.317153	6.68656e+06	6.68656	1.49472
3.83677e+06	3.83677	0.682433	2.62892e+06	2.62892	0.258436	3.45713e+06	3.45713	0.633495	2.89373e+06	2.89373	0.318738	6.71089e+06	6.71089	1.5095
3.84806e+06	3.84806	0.686069	2.63654e+06	2.63654	0.260407	3.4677e+06	3.4677	0.637043	2.90228e+06	2.90228	0.320374	6.7353e+06	6.7353	1.5243
3.85938e+06	3.85938	0.689669	2.64418e+06	2.64418	0.262421	3.4783e+06	3.4783	0.640574	2.91086e+06	2.91086	0.32206	6.7598e+06	6.7598	1.53913
3.87073e+06	3.87073	0.693241	2.65184e+06	2.65184	0.264475	3.48893e+06	3.48893	0.644081	2.91946e+06	2.91946	0.323795	6.78439e+06	6.78439	1.554
3.88212e+06	3.88212	0.696792	2.65952e+06	2.65952	0.266571	3.4996e+06	3.4996	0.647557	2.92808e+06	2.92808	0.32558	6.80908e+06	6.80908	1.56892
3.89354e+06	3.89354	0.70033	2.66723e+06	2.66723	0.268708	3.5103e+06	3.5103	0.650999	2.93673e+06	2.93673	0.327412	6.83385e+06	6.83385	1.5839
3.905e+06	3.905	0.703865	2.67496e+06	2.67496	0.270884	3.52103e+06	3.52103	0.654398	2.94541e+06	2.94541	0.329291	6.85871e+06	6.85871	1.59893
3.91648e+06	3.91648	0.707407	2.68271e+06	2.68271	0.2731	3.53179e+06	3.53179	0.657751	2.95411e+06	2.95411	0.331216	6.88366e+06	6.88366	1.61403
3.92801e+06	3.92801	0.710966	2.69048e+06	2.69048	0.275355	3.54259e+06	3.54259	0.661049	2.96284e+06	2.96284	0.333185	6.9087e+06	6.9087	1.6292
3.93956e+06	3.93956	0.714552	2.69828e+06	2.69828	0.277648	3.55342e+06	3.55342	0.664288	2.97159e+06	2.97159	0.335198	6.93383e+06	6.93383	1.64445
3.95115e+06	3.95115	0.718179	2.70609e+06	2.70609	0.279978	3.56428e+06	3.56428	0.667462	2.98037e+06	2.98037	0.337253	6.95906e+06	6.95906	1.65978
3.96278e+06	3.96278	0.721857	2.71393e+06	2.71393	0.282345	3.57518e+06	3.57518	0.670564	2.98918e+06	2.98918	0.339348	6.98438e+06	6.98438	1.6752
3.97443e+06	3.97443	0.725599	2.7218e+06	2.7218	0.284749	3.58611e+06	3.58611	0.673588	2.99801e+06	2.99801	0.341483	7.00979e+06	7.00979	1.6907
3.98613e+06	3.98613	0.729418	2.72968e+06	2.72968	0.287187	3.59707e+06	3.59707	0.676529	3.00687e+06	3.00687	0.343655	7.03529e+06	7.03529	1.70629
3.99785e+06	3.99785	0.733328	2.73759e+06	2.73759	0.28966	3.60807e+06	3.60807	0.679382	3.01575e+06	3.01575	0.345864	7.06088e+06	7.06088	1.72197
4.00961e+06	4.00961	0.737341	2.74553e+06	2.74553	0.292166	3.6191e+06	3.6191	0.68214	3.02466e+06	3.02466	0.348107	7.08657e+06	7.08657	1.73774
4.02141e+06	4.02141	0.741472	2.75348e+06	2.75348	0.294705	3.63016e+06	3.63016	0.684798	3.0336e+06	3.0336	0.350384	7.11235e+06	7.11235	1.7536
4.03324e+06	4.03324	0.745733	2.76146e+06	2.76146	0.297275	3.64126e+06	3.64126	0.687352	3.04256e+06	3.04256	0.352693	7.13822e+06	7.13822	1.76955
4.04511e+06	4.04511	0.75014	2.76946e+06	2.76946	0.299876	3.65239e+06	3.65239	0.689798	3.05155e+06	3.05155	0.355031	7.16419e+06	7.16419	1.78558
4.05701e+06	4.05701	0.754704	2.77748e+06	2.77748	0.302506	3.66356e+06	3.66356	0.69213	3.06056e+06	3.06056	0.357399	7.19025e+06	7.19025	1.8017
4.06894e+06	4.06894	0.759441	2.78553e+06	2.78553	0.305165	3.67476e+06	3.67476	0.694346	3.0696e+06	3.0696	0.359794	7.21641e+06	7.21641	1.81789
4.08091e+06	4.08091	0.764363	2.7936e+06	2.7936	0.307852	3.68599e+06	3.68599	0.696443	3.07867e+06	3.07867	0.362214	7.24266e+06	7.24266	1.83415
4.09292e+06	4.09292	0.769483	2.8017e+06	2.8017	0.310565	3.69726e+06	3.69726	0.698417	3.08777e+06	3.08777	0.364659	7.26901e+06	7.26901	1.85048
4.10496e+06	4.10496	0.774813	2.80982e+06	2.80982	0.313303	3.70856e+06	3.70856	0.700267	3.09689e+06	3.09689	0.367127	7.29546e+06	7.29546	1.86687
4.11703e+06	4.11703	0.780367	2.81796e+06	2.81796	0.316065	3.7199e+06	3.7199	0.701991	3.10604e+06	3.10604	0.369617	7.322e+06	7.322	1.88331
4.12915e+06	4.12915	0.786155	2.82612e+06	2.82612	0.318851	3.73127e+06	3.73127	0.703589	3.11522e+06	3.11522	0.372127	7.34863e+06	7.34863	1.89979
4.14129e+06	4.14129	0.792188	2.83431e+06	2.83431	0.321659	3.74268e+06	3.74268	0.705062	3.12442e+06	3.12442	0.374657	7.37537e+06	7.37537	1.91629
4.15348e+06	4.15348	0.798477	2.84252e+06	2.84252	0.324488	3.75412e+06	3.75412	0.70641	3.13365e+06	3.13365	0.377204	7.4022e+06	7.4022	1.93282
4.1657e+06	4.1657	0.805031	2.85076e+06	2.85076	0.327338	3.7656e+06	3.7656	0.707634	3.14291e+06	3.14291	0.379767	7.42913e+06	7.42913	1.94936
4.17795e+06	4.17795	0.81186	2.85902e+06	2.85902	0.330206	3.77711e+06	3.77711	0.70874	3.1522e+06	3.1522	0.382345	7.45616e+06	7.45616	1.9659
4.19024e+06	4.19024	0.818971	2.8673e+06	2.8673	0.333092	3.78866e+06	3.78866	0.709729	3.16151e+06	3.16151	0.384938	7.48328e+06	7.48328	1.98242
4.20257e+06	4.20257	0.826371	2.87561e+06	2.87561	0.335995	3.80024e+06	3.80024	0.710608	3.17085e+06	3.17085	0.387543	7.5105e+06	7.5105	1.9989
4.21493e+06	4.21493	0.834067	2.88394e+06	2.88394	0.338914	3.81186e+06	3.81186	0.711382	3.18022e+06	3.18022	0.390159	7.53783e+06	7.53783	2.01535
4.22733e+06	4.22733	0.842064	2.8923e+06	2.8923	0.341848	3.82351e+06	3.82351	0.712059	3.18961e+06	3.18961	0.392786	7.56525e+06	7.56525	2.03174
4.23977e+06	4.23977	0.850367	2.90068e+06	2.90068	0.344797	3.8352e+06	3.8352	0.712648	3.19904e+06	3.19904	0.395421	7.59277e+06	7.59277	2.04805
4.25224e+06	4.25224	0.858979	2.90908e+06	2.90908	0.347759	3.84692e+06	3.84692	0.713158	3.20849e+06	3.20849	0.398064	7.62039e+06	7.62039	2.06428
4.26475e+06	4.26475	0.867902	2.91751e+06	2.91751	0.350733	3.85868e+06	3.85868	0.7136	3.21797e+06	3.21797	0.400713	7.64812e+06	7.64812	2.0804
4.2773e+06	4.2773	0.877139	2.92597e+06	2.92597	0.353719	3.87048e+06	3.87048	0.713987	3.22748e+06	3.22748	0.403366	7.67594e+06	7.67594	2.0964
4.28988e+06	4.28988	0.88669	2.93444e+06	2.93444	0.356715	3.88231e+06	3.88231	0.714333	3.23701e+06	3.23701	0.406023	7.70386e+06	7.70386	2.11227
4.3025e+06	4.3025	0.896555	2.94295e+06	2.94295	0.359722	3.89418e+06	3.89418	0.714652	3.24657e+06	3.24657	0.408683	7.73189e+06	7.73189	2.12798
4.31516e+06	4.31516	0.906733	2.95147e+06	2.95147	0.362739	3.90608e+06	3.90608	0.714961	3.25617e+06	3.25617	0.411342	7.76002e+06	7.76002	2.14352
4.32786e+06	4.32786	0.917222	2.96003e+06	2.96003	0.365765	3.91803e+06	3.91803	0.715276	3.26579e+06	3.26579	0.414001	7.78825e+06	7.78825	2.15887
4.34059e+06	4.34059	0.92802	2.9686e+06	2.9686	0.3688	3.93e+06	3.93	0.715618	3.27544e+06	3.27544	0.416657	7.81658e+06	7.81658	2.17401
4.35336e+06	4.35336	0.939123	2.9772e+06	2.9772	0.371843	3.94202e+06	3.94202	0.716005	3.28511e+06	3.28511	0.419309	7.84502e+06	7.84502	2.18893
4.36616e+06	4.36616	0.950529	2.98583e+06	2.98583	0.374893	3.95407e+06	3.95407	0.716459	3.29482e+06	3.29482	0.421956	7.87356e+06	7.87356	2.20361
4.37901e+06	4.37901	0.962231	2.99448e+06	2.99448	0.377952	3.96616e+06	3.96616	0.717002	3.30455e+06	3.30455	0.424595	7.9022e+06	7.9022	2.21802
4.39189e+06	4.39189	0.974225	3.00316e+06	3.00316	0.381018	3.97828e+06	3.97828	0.717657	3.31432e+06	3.31432	0.427226	7.93095e+06	7.93095	2.23216
4.40481e+06	4.40481	0.986506	3.01186e+06	3.01186	0.384091	3.99044e+06	3.99044	0.718447	3.32411e+06	3.32411	0.429847	7.9598e+06	7.9598	2.24601
4.41777e+06	4.41777	0.999068	3.02059e+06	3.02059	0.387172	4.00264e+06	4.00264	0.719397	3.33393e+06	3.33393	0.432456	7.98876e+06	7.98876	2.25954
4.43077e+06	4.43077	1.0119	3.02934e+06	3.02934	0.390259	4.01488e+06	4.01488	0.720532	3.34378e+06	3.34378	0.435052	8.01782e+06	8.01782	2.27273
4.4438e+06	4.4438	1.02501	3.03811e+06	3.03811	0.393355	4.02715e+06	4.02715	0.721878	3.35366e+06	3.35366	0.437633	8.04699e+06	8.04699	2.28557
4.45688e+06	4.45688	1.03837	3.04692e+06	3.04692	0.396458	4.03946e+06	4.03946	0.723459	3.36357e+06	3.36357	0.440198	8.07627e+06	8.07627	2.29804
4.46999e+06	4.46999	1.052	3.05575e+06	3.05575	0.399569	4.05181e+06	4.05181	0.725303	3.3735e+06	3.3735	0.442747	8.10565e+06	8.10565	2.31012
4.48314e+06	4.48314	1.06586	3.0646e+06	3.0646	0.402688	4.0642e+06	4.0642	0.727434	3.38347e+06	3.38347	0.445277	8.13513e+06	8.13513	2.3218
4.49633e+06	4.49633	1.07998	3.07348e+06	3.07348	0.405816	4.07662e+06	4.07662	0.729877	3.39347e+06	3.39347	0.447788	8.16473e+06	8.16473	2.33304
4.50955e+06	4.50955	1.09432	3.08238e+06	3.08238	0.408953	4.08909e+06	4.08909	0.732659	3.40349e+06	3.40349	0.450279	8.19443e+06	8.19443	2.34384
4.52282e+06	4.52282	1.1089	3.09132e+06	3.09132	0.412101	4.10159e+06	4.10159	0.735801	3.41355e+06	3.41355	0.45275	8.22424e+06	8.22424	2.35417
4.53613e+06	4.53613	1.12369	3.10027e+06	3.10027	0.415258	4.11413e+06	4.11413	0.739329	3.42363e+06	3.42363	0.4552	8.25416e+06	8.25416	2.36402
4.54947e+06	4.54947	1.13871	3.10926e+06	3.10926	0.418428	4.1267e+06	4.1267	0.743262	3.43375e+06	3.43375	0.45763	8.28419e+06	8.28419	2.37336
4.56286e+06	4.56286	1.15393	3.11826e+06	3.11826	0.421609	4.13932e+06	4.13932	0.747621	3.44389e+06	3.44389	0.460039	8.31433e+06	8.31433	2.38218
4.57628e+06	4.57628	1.16936	3.1273e+06	3.1273	0.424803	4.15197e+06	4.15197	0.752426	3.45407e+06	3.45407	0.462428	8.34458e+06	8.34458	2.39046
4.58974e+06	4.58974	1.185	3.13636e+06	3.13636	0.428011	4.16467e+06	4.16467	0.757692	3.46427e+06	3.46427	0.464799	8.37493e+06	8.37493	2.39818
4.60325e+06	4.60325	1.20083	3.14545e+06	3.14545	0.431234	4.1774e+06	4.1774	0.763434	3.47451e+06	3.47451	0.467152	8.4054e+06	8.4054	2.40532
4.61679e+06	4.61679	1.21685	3.15456e+06	3.15456	0.434473	4.19017e+06	4.19017	0.769663	3.48477e+06	3.48477	0.469489	8.43598e+06	8.43598	2.41185
4.63037e+06	4.63037	1.23306	3.1637e+06	3.1637	0.437728	4.20298e+06	4.20298	0.776391	3.49507e+06	3.49507	0.471813	8.46667e+06	8.46667	2.41777
4.64399e+06	4.64399	1.24946	3.17287e+06	3.17287	0.441002	4.21583e+06	4.21583	0.783623	3.50539e+06	3.50539	0.474126	8.49747e+06	8.49747	2.42306
4.65765e+06	4.65765	1.26604	3.18206e+06	3.18206	0.444296	4.22872e+06	4.22872	0.791363	3.51575e+06	3.51575	0.476431	8.52838e+06	8.52838	2.42769
4.67136e+06	4.67136	1.2828	3.19128e+06	3.19128	0.447609	4.24164e+06	4.24164	0.799612	3.52614e+06	3.52614	0.478731	8.55941e+06	8.55941	2.43165
4.6851e+06	4.6851	1.29974	3.20053e+06	3.20053	0.450944	4.25461e+06	4.25461	0.808368	3.53655e+06	3.53655	0.481031	8.59055e+06	8.59055	2.43492
4.69888e+06	4.69888	1.31685	3.2098e+06	3.2098	0.454302	4.26762e+06	4.26762	0.817625	3.547e+06	3.547	0.483335	8.6218e+06	8.6218	2.43749
4.71271e+06	4.71271	1.33415	3.2191e+06	3.2191	0.457684	4.28066e+06	4.28066	0.827375	3.55748e+06	3.55748	0.485648	8.65316e+06	8.65316	2.43933
4.72657e+06	4.72657	1.35162	3.22843e+06	3.22843	0.461091	4.29375e+06	4.29375	0.837605	3.56799e+06	3.56799	0.487976	8.68464e+06	8.68464	2.44044
4.74048e+06	4.74048	1.36926	3.23778e+06	3.23778	0.464524	4.30688e+06	4.30688	0.8483	3.57853e+06	3.57853	0.490324	8.71624e+06	8.71624	2.4408
4.75442e+06	4.75442	1.38708	3.24717e+06	3.24717	0.467984	4.32004e+06	4.32004	0.859441	3.58911e+06	3.58911	0.4927	8.74795e+06	8.74795	2.4404
4.76841e+06	4.76841	1.40507	3.25657e+06	3.25657	0.471473	4.33325e+06	4.33325	0.871008	3.59971e+06	3.59971	0.49511	8.77977e+06	8.77977	2.43922
4.78244e+06	4.78244	1.42324	3.26601e+06	3.26601	0.474991	4.3465e+06	4.3465	0.882974	3.61035e+06	3.61035	0.49756	8.81171e+06	8.81171	2.43725
4.79651e+06	4.79651	1.44159	3.27547e+06	3.27547	0.47854	4.35978e+06	4.35978	0.895313	3.62101e+06	3.62101	0.500061	8.84377e+06	8.84377	2.43448
4.81062e+06	4.81062	1.4601	3.28496e+06	3.28496	0.482119	4.37311e+06	4.37311	0.907995	3.63171e+06	3.63171	0.502618	8.87594e+06	8.87594	2.43091
4.82477e+06	4.82477	1.47879	3.29448e+06	3.29448	0.485731	4.38648e+06	4.38648	0.920986	3.64244e+06	3.64244	0.505242	8.90823e+06	8.90823	2.42652
4.83896e+06	4.83896	1.49766	3.30403e+06	3.30403	0.489376	4.39989e+06	4.39989	0.934254	3.6532e+06	3.6532	0.50794	8.94064e+06	8.94064	2.42131
4.8532e+06	4.8532	1.5167	3.3136e+06	3.3136	0.493054	4.41334e+06	4.41334	0.947762	3.664e+06	3.664	0.510723	8.97317e+06	8.97317	2.41528
4.86748e+06	4.86748	1.53592	3.3232e+06	3.3232	0.496765	4.42683e+06	4.42683	0.961472	3.67482e+06	3.67482	0.513598	9.00581e+06	9.00581	2.40841
4.8818e+06	4.8818	1.55531	3.33283e+06	3.33283	0.500511	4.44037e+06	4.44037	0.975346	3.68568e+06	3.68568	0.516577	9.03857e+06	9.03857	2.40072
4.89616e+06	4.89616	1.57487	3.34249e+06	3.34249	0.504291	4.45394e+06	4.45394	0.989345	3.69657e+06	3.69657	0.519667	9.07145e+06	9.07145	2.3922
4.91056e+06	4.91056	1.5946	3.35217e+06	3.35217	0.508106	4.46756e+06	4.46756	1.00343	3.70749e+06	3.70749	0.522879	9.10446e+06	9.10446	2.38286
4.92501e+06	4.92501	1.61451	3.36188e+06	3.36188	0.511955	4.48122e+06	4.48122	1.01757	3.71844e+06	3.71844	0.526223	9.13758e+06	9.13758	2.37269
4.9395e+06	4.9395	1.63458	3.37163e+06	3.37163	0.515838	4.49492e+06	4.49492	1.03171	3.72943e+06	3.72943	0.529708	9.17082e+06	9.17082	2.3617
4.95403e+06	4.95403	1.65482	3.38139e+06	3.38139	0.519755	4.50866e+06	4.50866	1.04583	3.74045e+06	3.74045	0.533342	9.20418e+06	9.20418	2.34991
4.9686e+06	4.9686	1.67522	3.39119e+06	3.39119	0.523706	4.52244e+06	4.52244	1.05989	3.7515e+06	3.7515	0.537135	9.23767e+06	9.23767	2.33732
4.98322e+06	4.98322	1.69578	3.40102e+06	3.40102	0.527688	4.53627e+06	4.53627	1.07385	3.76258e+06	3.76258	0.541096	9.27127e+06	9.27127	2.32395
4.99788e+06	4.99788	1.7165	3.41087e+06	3.41087	0.531702	4.55013e+06	4.55013	1.08769	3.7737e+06	3.7737	0.545233	9.305e+06	9.305	2.30981
5.01258e+06	5.01258	1.73736	3.42076e+06	3.42076	0.535747	4.56404e+06	4.56404	1.10139	3.78485e+06	3.78485	0.549554	9.33885e+06	9.33885	2.29491
5.02733e+06	5.02733	1.75837	3.43067e+06	3.43067	0.539821	4.578e+06	4.578	1.11491	3.79603e+06	3.79603	0.554065	9.37283e+06	9.37283	2.27927
5.04212e+06	5.04212	1.77953	3.44061e+06	3.44061	0.543922	4.59199e+06	4.59199	1.12824	3.80724e+06	3.80724	0.558774	9.40692e+06	9.40692	2.26292
5.05695e+06	5.05695	1.80081	3.45058e+06	3.45058	0.548049	4.60603e+06	4.60603	1.14136	3.81849e+06	3.81849	0.563686	9.44115e+06	9.44115	2.24587
5.07183e+06	5.07183	1.82223	3.46057e+06	3.46057	0.552201	4.62011e+06	4.62011	1.15427	3.82977e+06	3.82977	0.568807	9.47549e+06	9.47549	2.22815
5.08675e+06	5.08675	1.84376	3.4706e+06	3.4706	0.556374	4.63423e+06	4.63423	1.16695	3.84109e+06	3.84109	0.57414	9.50996e+06	9.50996	2.20979
5.10172e+06	5.10172	1.8654	3.48066e+06	3.48066	0.560566	4.6484e+06	4.6484	1.1794	3.85244e+06	3.85244	0.57969	9.54456e+06	9.54456	2.19081
5.11673e+06	5.11673	1.88715	3.49074e+06	3.49074	0.564777	4.66261e+06	4.66261	1.19163	3.86382e+06	3.86382	0.585459	9.57928e+06	9.57928	2.17123
5.13178e+06	5.13178	1.90899	3.50086e+06	3.50086	0.569001	4.67687e+06	4.67687	1.20365	3.87523e+06	3.87523	0.591448	9.61413e+06	9.61413	2.1511
5.14688e+06	5.14688	1.93091	3.511e+06	3.511	0.573238	4.69116e+06	4.69116	1.21547	3.88668e+06	3.88668	0.597658	9.64911e+06	9.64911	2.13043
5.16202e+06	5.16202	1.95291	3.52117e+06	3.52117	0.577483	4.70551e+06	4.70551	1.2271	3.89817e+06	3.89817	0.604089	9.68421e+06	9.68421	2.10927
5.1772e+06	5.1772	1.97497	3.53138e+06	3.53138	0.581735	4.71989e+06	4.71989	1.23857	3.90968e+06	3.90968	0.610739	9.71944e+06	9.71944	2.08764
5.19243e+06	5.19243	1.99708	3.54161e+06	3.54161	0.585989	4.73432e+06	4.73432	1.24991	3.92123e+06	3.92123	0.617606	9.7548e+06	9.7548	2.06559
5.20771e+06	5.20771	2.01923	3.55187e+06	3.55187	0.590243	4.74879e+06	4.74879	1.26114	3.93282e+06	3.93282	0.624688	9.79029e+06	9.79029	2.04313
5.22303e+06	5.22303	2.04142	3.56216e+06	3.56216	0.594492	4.76331e+06	4.76331	1.2723	3.94444e+06	3.94444	0.631978	9.8259e+06	9.8259	2.02032
5.2384e+06	5.2384	2.06362	3.57248e+06	3.57248	0.598734	4.77787e+06	4.77787	1.28343	3.95609e+06	3.95609	0.639473	9.86165e+06	9.86165	1.99718
5.25381e+06	5.25381	2.08582	3.58283e+06	3.58283	0.602965	4.79248e+06	4.79248	1.29457	3.96778e+06	3.96778	0.647166	9.89753e+06	9.89753	1.97376
5.26926e+06	5.26926	2.10801	3.59321e+06	3.59321	0.607182	4.80713e+06	4.80713	1.30576	3.9795e+06	3.9795	0.65505	9.93353e+06	9.93353	1.95008
5.28477e+06	5.28477	2.13018	3.60363e+06	3.60363	0.61138	4.82183e+06	4.82183	1.31705	3.99126e+06	3.99126	0.663117	9.96967e+06	9.96967	1.92619
5.30031e+06	5.30031	2.15232	3.61407e+06	3.61407	0.615557	4.83657e+06	4.83657	1.32848	4.00305e+06	4.00305	0.671358	1.00059e+07	10.0059	1.90211
5.31591e+06	5.31591	2.1744	3.62454e+06	3.62454	0.619708	4.85135e+06	4.85135	1.3401	4.01488e+06	4.01488	0.679765	1.00423e+07	10.0423	1.8779
5.33154e+06	5.33154	2.19643	3.63504e+06	3.63504	0.62383	4.86618e+06	4.86618	1.35197	4.02674e+06	4.02674	0.688327	1.00789e+07	10.0789	1.85357
5.34723e+06	5.34723	2.21837	3.64557e+06	3.64557	0.62792	4.88106e+06	4.88106	1.36412	4.03864e+06	4.03864	0.697035	1.01155e+07	10.1155	1.82917
5.36296e+06	5.36296	2.24023	3.65614e+06	3.65614	0.631975	4.89598e+06	4.89598	1.3766	4.05057e+06	4.05057	0.705877	1.01523e+07	10.1523	1.80472
5.37874e+06	5.37874	2.26197	3.66673e+06	3.66673	0.63599	4.91095e+06	4.91095	1.38947	4.06254e+06	4.06254	0.714843	1.01893e+07	10.1893	1.78027
5.39456e+06	5.39456	2.2836	3.67735e+06	3.67735	0.639964	4.92596e+06	4.92596	1.40277	4.07454e+06	4.07454	0.723923	1.02263e+07	10.2263	1.75584
5.41043e+06	5.41043	2.30508	3.68801e+06	3.68801	0.643893	4.94102e+06	4.94102	1.41653	4.08658e+06	4.08658	0.733105	1.02635e+07	10.2635	1.73146
5.42635e+06	5.42635	2.32642	3.69869e+06	3.69869	0.647775	4.95613e+06	4.95613	1.43081	4.09865e+06	4.09865	0.742378	1.03009e+07	10.3009	1.70717
5.44231e+06	5.44231	2.34759	3.70941e+06	3.70941	0.651607	4.97128e+06	4.97128	1.44563	4.11076e+06	4.11076	0.751732	1.03384e+07	10.3384	1.68299
5.45832e+06	5.45832	2.36857	3.72016e+06	3.72016	0.655386	4.98647e+06	4.98647	1.46103	4.1229e+06	4.1229	0.761157	1.0376e+07	10.376	1.65894
5.47438e+06	5.47438	2.38935	3.73094e+06	3.73094	0.659112	5.00172e+06	5.00172	1.47704	4.13508e+06	4.13508	0.770644	1.04137e+07	10.4137	1.63507
5.49049e+06	5.49049	2.40992	3.74175e+06	3.74175	0.662783	5.01701e+06	5.01701	1.49369	4.1473e+06	4.1473	0.780183	1.04516e+07	10.4516	1.61137
5.50664e+06	5.50664	2.43026	3.75259e+06	3.75259	0.666396	5.03235e+06	5.03235	1.511	4.15955e+06	4.15955	0.789768	1.04896e+07	10.4896	1.58789
5.52284e+06	5.52284	2.45035	3.76346e+06	3.76346	0.669952	5.04773e+06	5.04773	1.52899	4.17184e+06	4.17184	0.79939	1.05278e+07	10.5278	1.56464
5.53909e+06	5.53909	2.47017	3.77437e+06	3.77437	0.673449	5.06316e+06	5.06316	1.54767	4.18417e+06	4.18417	0.809043	1.05661e+07	10.5661	1.54163
5.55538e+06	5.55538	2.48971	3.7853e+06	3.7853	0.676888	5.07864e+06	5.07864	1.56705	4.19653e+06	4.19653	0.818724	1.06045e+07	10.6045	1.5189
5.57173e+06	5.57173	2.50896	3.79627e+06	3.79627	0.680269	5.09417e+06	5.09417	1.58713	4.20893e+06	4.20893	0.828428	1.06431e+07	10.6431	1.49644
5.58812e+06	5.58812	2.52789	3.80727e+06	3.80727	0.683592	5.10974e+06	5.10974	1.60791	4.22136e+06	4.22136	0.838154	1.06818e+07	10.6818	1.47429
5.60456e+06	5.60456	2.54648	3.8183e+06	3.8183	0.686859	5.12536e+06	5.12536	1.6294	4.23384e+06	4.23384	0.8479	1.07207e+07	10.7207	1.45244
5.62104e+06	5.62104	2.56473	3.82937e+06	3.82937	0.69007	5.14103e+06	5.14103	1.65157	4.24634e+06	4.24634	0.857667	1.07597e+07	10.7597	1.43091
5.63758e+06	5.63758	2.58262	3.84046e+06	3.84046	0.693228	5.15675e+06	5.15675	1.67441	4.25889e+06	4.25889	0.867459	1.07988e+07	10.7988	1.40972
5.65417e+06	5.65417	2.60012	3.85159e+06	3.85159	0.696335	5.17251e+06	5.17251	1.69791	4.27147e+06	4.27147	0.877278	1.08381e+07	10.8381	1.38886
5.6708e+06	5.6708	2.61723	3.86275e+06	3.86275	0.699394	5.18832e+06	5.18832	1.72203	4.28409e+06	4.28409	0.887131	1.08775e+07	10.8775	1.36835
5.68748e+06	5.68748	2.63392	3.87394e+06	3.87394	0.702407	5.20418e+06	5.20418	1.74676	4.29675e+06	4.29675	0.897025	1.09171e+07	10.9171	1.34818
5.70422e+06	5.70422	2.65019	3.88516e+06	3.88516	0.705379	5.22009e+06	5.22009	1.77205	4.30944e+06	4.30944	0.906968	1.09568e+07	10.9568	1.32838
5.721e+06	5.721	2.66601	3.89642e+06	3.89642	0.708313	5.23605e+06	5.23605	1.79788	4.32218e+06	4.32218	0.916971	1.09967e+07	10.9967	1.30893
5.73783e+06	5.73783	2.68138	3.90771e+06	3.90771	0.711214	5.25206e+06	5.25206	1.82419	4.33495e+06	4.33495	0.927047	1.10367e+07	11.0367	1.28983
5.75471e+06	5.75471	2.69627	3.91903e+06	3.91903	0.714086	5.26812e+06	5.26812	1.85094	4.34775e+06	4.34775	0.937208	1.10768e+07	11.0768	1.2711
5.77164e+06	5.77164	2.71068	3.93039e+06	3.93039	0.716934	5.28422e+06	5.28422	1.87808	4.3606e+06	4.3606	0.947471	1.11171e+07	11.1171	1.25273
5.78862e+06	5.78862	2.7246	3.94178e+06	3.94178	0.719765	5.30038e+06	5.30038	1.90556	4.37348e+06	4.37348	0.95785	1.11576e+07	11.1576	1.23471
5.80565e+06	5.80565	2.73801	3.9532e+06	3.9532	0.722582	5.31658e+06	5.31658	1.93331	4.3864e+06	4.3864	0.968363	1.11982e+07	11.1982	1.21705
5.82273e+06	5.82273	2.7509	3.96465e+06	3.96465	0.725394	5.33283e+06	5.33283	1.96128	4.39936e+06	4.39936	0.979029	1.12389e+07	11.2389	1.19975
5.83986e+06	5.83986	2.76326	3.97614e+06	3.97614	0.728205	5.34914e+06	5.34914	1.9894	4.41236e+06	4.41236	0.989868	1.12798e+07	11.2798	1.18279
5.85704e+06	5.85704	2.77508	3.98766e+06	3.98766	0.731022	5.36549e+06	5.36549	2.01759	4.4254e+06	4.4254	1.0009	1.13208e+07	11.3208	1.16617
5.87427e+06	5.87427	2.78637	3.99922e+06	3.99922	0.733851	5.38189e+06	5.38189	2.0458	4.43847e+06	4.43847	1.01214	1.1362e+07	11.362	1.1499
5.89155e+06	5.89155	2.7971	4.0108e+06	4.0108	0.7367	5.39834e+06	5.39834	2.07394	4.45158e+06	4.45158	1.02362	1.14034e+07	11.4034	1.13396
5.90888e+06	5.90888	2.80727	4.02242e+06	4.02242	0.739576	5.41485e+06	5.41485	2.10194	4.46474e+06	4.46474	1.03535	1.14448e+07	11.4448	1.11836
5.92626e+06	5.92626	2.81689	4.03408e+06	4.03408	0.742484	5.4314e+06	5.4314	2.12972	4.47793e+06	4.47793	1.04736	1.14865e+07	11.4865	1.10307
5.9437e+06	5.9437	2.82594	4.04577e+06	4.04577	0.745433	5.448e+06	5.448	2.15721	4.49116e+06	4.49116	1.05966	1.15283e+07	11.5283	1.08811
5.96118e+06	5.96118	2.83442	4.05749e+06	4.05749	0.748428	5.46466e+06	5.46466	2.18432	4.50443e+06	4.50443	1.07229	1.15702e+07	11.5702	1.07346
5.97872e+06	5.97872	2.84234	4.06925e+06	4.06925	0.751477	5.48137e+06	5.48137	2.21097	4.51773e+06	4.51773	1.08525	1.16123e+07	11.6123	1.05911
5.99631e+06	5.99631	2.84969	4.08104e+06	4.08104	0.754587	5.49812e+06	5.49812	2.2371	4.53108e+06	4.53108	1.09856	1.16545e+07	11.6545	1.04507
6.01395e+06	6.01395	2.85647	4.09286e+06	4.09286	0.757764	5.51493e+06	5.51493	2.26263	4.54447e+06	4.54447	1.11225	1.16969e+07	11.6969	1.03132
6.03164e+06	6.03164	2.86268	4.10472e+06	4.10472	0.761014	5.53179e+06	5.53179	2.28748	4.55789e+06	4.55789	1.12633	1.17395e+07	11.7395	1.01785
6.04939e+06	6.04939	2.86832	4.11661e+06	4.11661	0.764345	5.5487e+06	5.5487	2.31159	4.57136e+06	4.57136	1.14082	1.17822e+07	11.7822	1.00467
6.06719e+06	6.06719	2.87341	4.12854e+06	4.12854	0.767761	5.56566e+06	5.56566	2.3349	4.58487e+06	4.58487	1.15572	1.18251e+07	11.8251	0.991767
6.08503e+06	6.08503	2.87793	4.1405e+06	4.1405	0.771269	5.58268e+06	5.58268	2.35735	4.59841e+06	4.59841	1.17105	1.18681e+07	11.8681	0.979133
6.10294e+06	6.10294	2.8819	4.1525e+06	4.1525	0.774874	5.59975e+06	5.59975	2.3789	4.612e+06	4.612	1.18683	1.19113e+07	11.9113	0.966763
6.12089e+06	6.12089	2.88531	4.16453e+06	4.16453	0.778581	5.61686e+06	5.61686	2.39949	4.62562e+06	4.62562	1.20305	1.19546e+07	11.9546	0.954654
6.1389e+06	6.1389	2.88817	4.1766e+06	4.1766	0.782394	5.63404e+06	5.63404	2.4191	4.63929e+06	4.63929	1.21972	1.19981e+07	11.9981	0.942798
6.15696e+06	6.15696	2.89049	4.1887e+06	4.1887	0.78632	5.65126e+06	5.65126	2.43771	4.653e+06	4.653	1.23684	1.20417e+07	12.0417	0.931193
6.17507e+06	6.17507	2.89226	4.20084e+06	4.20084	0.79036	5.66854e+06	5.66854	2.45529	4.66674e+06	4.66674	1.25442	1.20855e+07	12.0855	0.919832
6.19324e+06	6.19324	2.8935	4.21301e+06	4.21301	0.79452	5.68587e+06	5.68587	2.47185	4.68053e+06	4.68053	1.27244	1.21295e+07	12.1295	0.908712
6.21146e+06	6.21146	2.89421	4.22522e+06	4.22522	0.798802	5.70325e+06	5.70325	2.48738	4.69436e+06	4.69436	1.29092	1.21736e+07	12.1736	0.897828
6.22973e+06	6.22973	2.89439	4.23746e+06	4.23746	0.803209	5.72068e+06	5.72068	2.50191	4.70823e+06	4.70823	1.30983	1.22179e+07	12.2179	0.887176
6.24806e+06	6.24806	2.89404	4.24974e+06	4.24974	0.807744	5.73817e+06	5.73817	2.51547	4.72214e+06	4.72214	1.32917	1.22624e+07	12.2624	0.876752
6.26644e+06	6.26644	2.89317	4.26205e+06	4.26205	0.812409	5.75571e+06	5.75571	2.52808	4.73609e+06	4.73609	1.34892	1.2307e+07	12.307	0.866552
6.28487e+06	6.28487	2.89179	4.2744e+06	4.2744	0.817205	5.77331e+06	5.77331	2.53979	4.75008e+06	4.75008	1.36908	1.23517e+07	12.3517	0.856574
6.30336e+06	6.30336	2.88989	4.28678e+06	4.28678	0.822135	5.79096e+06	5.79096	2.55066	4.76412e+06	4.76412	1.38961	1.23967e+07	12.3967	0.846812
6.32191e+06	6.32191	2.88748	4.2992e+06	4.2992	0.8272	5.80866e+06	5.80866	2.56075	4.77819e+06	4.77819	1.41051	1.24418e+07	12.4418	0.837265
6.34051e+06	6.34051	2.88457	4.31166e+06	4.31166	0.832401	5.82642e+06	5.82642	2.57012	4.79231e+06	4.79231	1.43175	1.2487e+07	12.487	0.827928
6.35916e+06	6.35916	2.88115	4.32415e+06	4.32415	0.837738	5.84423e+06	5.84423	2.57886	4.80647e+06	4.80647	1.4533	1.25325e+07	12.5325	0.818798
6.37787e+06	6.37787	2.87724	4.33668e+06	4.33668	0.843212	5.8621e+06	5.8621	2.58704	4.82067e+06	4.82067	1.47514	1.25781e+07	12.5781	0.809873
6.39663e+06	6.39663	2.87282	4.34925e+06	4.34925	0.848824	5.88002e+06	5.88002	2.59475	4.83491e+06	4.83491	1.49725	1.26238e+07	12.6238	0.80115
6.41545e+06	6.41545	2.86791	4.36185e+06	4.36185	0.854573	5.89799e+06	5.89799	2.60206	4.84919e+06	4.84919	1.51959	1.26697e+07	12.6697	0.792624
6.43432e+06	6.43432	2.86251	4.37449e+06	4.37449	0.860462	5.91603e+06	5.91603	2.60905	4.86352e+06	4.86352	1.54213	1.27158e+07	12.7158	0.784293
6.45325e+06	6.45325	2.85662	4.38716e+06	4.38716	0.866489	5.93411e+06	5.93411	2.61582	4.87789e+06	4.87789	1.56485	1.27621e+07	12.7621	0.776153
6.47224e+06	6.47224	2.85025	4.39988e+06	4.39988	0.872656	5.95225e+06	5.95225	2.62242	4.8923e+06	4.8923	1.58771	1.28085e+07	12.8085	0.768202
6.49128e+06	6.49128	2.84339	4.41262e+06	4.41262	0.878963	5.97045e+06	5.97045	2.62893	4.90676e+06	4.90676	1.61069	1.28551e+07	12.8551	0.760436
6.51037e+06	6.51037	2.83606	4.42541e+06	4.42541	0.885412	5.9887e+06	5.9887	2.63541	4.92125e+06	4.92125	1.63374	1.29019e+07	12.9019	0.752852
6.52953e+06	6.52953	2.82825	4.43823e+06	4.43823	0.892003	6.00701e+06	6.00701	2.64192	4.93579e+06	4.93579	1.65685	1.29488e+07	12.9488	0.745445
6.54874e+06	6.54874	2.81997	4.45109e+06	4.45109	0.898738	6.02537e+06	6.02537	2.64849	4.95037e+06	4.95037	1.67999	1.29959e+07	12.9959	0.738212
6.568e+06	6.568	2.81123	4.46399e+06	4.46399	0.905618	6.04379e+06	6.04379	2.65516	4.965e+06	4.965	1.70312	1.30432e+07	13.0432	0.73115
6.58732e+06	6.58732	2.80202	4.47692e+06	4.47692	0.912647	6.06227e+06	6.06227	2.66194	4.97967e+06	4.97967	1.72621	1.30907e+07	13.0907	0.724253
6.6067e+06	6.6067	2.79236	4.48989e+06	4.48989	0.919827	6.0808e+06	6.0808	2.66883	4.99438e+06	4.99438	1.74925	1.31383e+07	13.1383	0.717518
6.62614e+06	6.62614	2.78225	4.5029e+06	4.5029	0.927162	6.09939e+06	6.09939	2.67583	5.00914e+06	5.00914	1.77221	1.31861e+07	13.1861	0.710941
6.64563e+06	6.64563	2.7717	4.51595e+06	4.51595	0.934655	6.11804e+06	6.11804	2.6829	5.02394e+06	5.02394	1.79507	1.3234e+07	13.234	0.704516
6.66518e+06	6.66518	2.76072	4.52903e+06	4.52903	0.942311	6.13674e+06	6.13674	2.69001	5.03878e+06	5.03878	1.81781	1.32822e+07	13.2822	0.698239
6.68479e+06	6.68479	2.74931	4.54216e+06	4.54216	0.950135	6.1555e+06	6.1555	2.6971	5.05367e+06	5.05367	1.84042	1.33305e+07	13.3305	0.692104
6.70446e+06	6.70446	2.73748	4.55532e+06	4.55532	0.958133	6.17432e+06	6.17432	2.70409	5.0686e+06	5.0686	1.86289	1.3379e+07	13.379	0.686107
6.72418e+06	6.72418	2.72523	4.56852e+06	4.56852	0.966312	6.1932e+06	6.1932	2.71091	5.08357e+06	5.08357	1.8852	1.34277e+07	13.4277	0.680243
6.74396e+06	6.74396	2.71259	4.58175e+06	4.58175	0.974679	6.21213e+06	6.21213	2.71745	5.09859e+06	5.09859	1.90734	1.34765e+07	13.4765	0.674505
6.7638e+06	6.7638	2.69955	4.59503e+06	4.59503	0.98324	6.23112e+06	6.23112	2.72362	5.11365e+06	5.11365	1.92933	1.35256e+07	13.5256	0.668887
6.7837e+06	6.7837	2.68613	4.60834e+06	4.60834	0.992006	6.25017e+06	6.25017	2.72928	5.12876e+06	5.12876	1.95115	1.35748e+07	13.5748	0.663385
6.80366e+06	6.80366	2.67233	4.6217e+06	4.6217	1.00099	6.26928e+06	6.26928	2.73431	5.14391e+06	5.14391	1.97282	1.36241e+07	13.6241	0.657991
6.82368e+06	6.82368	2.65818	4.63509e+06	4.63509	1.01019	6.28844e+06	6.28844	2.73859	5.15911e+06	5.15911	1.99433	1.36737e+07	13.6737	0.6527
6.84375e+06	6.84375	2.64367	4.64852e+06	4.64852	1.01962	6.30767e+06	6.30767	2.74197	5.17435e+06	5.17435	2.01571	1.37234e+07	13.7234	0.647505
6.86388e+06	6.86388	2.62881	4.66199e+06	4.66199	1.0293	6.32695e+06	6.32695	2.74431	5.18964e+06	5.18964	2.03696	1.37734e+07	13.7734	0.6424
6.88408e+06	6.88408	2.61363	4.67549e+06	4.67549	1.03923	6.34629e+06	6.34629	2.74547	5.20497e+06	5.20497	2.05811	1.38235e+07	13.8235	0.637378
6.90433e+06	6.90433	2.59813	4.68904e+06	4.68904	1.04943	6.36569e+06	6.36569	2.74533	5.22035e+06	5.22035	2.07917	1.38738e+07	13.8738	0.632433
6.92464e+06	6.92464	2.58232	4.70263e+06	4.70263	1.05991	6.38515e+06	6.38515	2.74373	5.23577e+06	5.23577	2.10016	1.39242e+07	13.9242	0.627558
6.94501e+06	6.94501	2.56621	4.71625e+06	4.71625	1.07068	6.40467e+06	6.40467	2.74056	5.25124e+06	5.25124	2.12111	1.39749e+07	13.9749	0.622747
6.96544e+06	6.96544	2.54981	4.72992e+06	4.72992	1.08176	6.42425e+06	6.42425	2.73571	5.26676e+06	5.26676	2.14205	1.40257e+07	14.0257	0.617992
6.98594e+06	6.98594	2.53315	4.74362e+06	4.74362	1.09315	6.44389e+06	6.44389	2.72906	5.28232e+06	5.28232	2.163	1.40768e+07	14.0768	0.613287
7.00649e+06	7.00649	2.51622	4.75737e+06	4.75737	1.10486	6.46359e+06	6.46359	2.72052	5.29792e+06	5.29792	2.184	1.4128e+07	14.128	0.608626
7.0271e+06	7.0271	2.49904	4.77115e+06	4.77115	1.11692	6.48335e+06	6.48335	2.71001	5.31358e+06	5.31358	2.20506	1.41794e+07	14.1794	0.604001
7.04777e+06	7.04777	2.48162	4.78498e+06	4.78498	1.12933	6.50317e+06	6.50317	2.69746	5.32928e+06	5.32928	2.22623	1.4231e+07	14.231	0.599407
7.06851e+06	7.06851	2.46397	4.79884e+06	4.79884	1.14211	6.52305e+06	6.52305	2.68284	5.34502e+06	5.34502	2.24752	1.42827e+07	14.2827	0.594837
7.0893e+06	7.0893	2.44612	4.81275e+06	4.81275	1.15526	6.54299e+06	6.54299	2.66611	5.36081e+06	5.36081	2.26897	1.43347e+07	14.3347	0.590285
7.11016e+06	7.11016	2.42806	4.82669e+06	4.82669	1.1688	6.563e+06	6.563	2.64726	5.37665e+06	5.37665	2.2906	1.43868e+07	14.3868	0.585745
7.13108e+06	7.13108	2.40982	4.84067e+06	4.84067	1.18274	6.58306e+06	6.58306	2.62629	5.39254e+06	5.39254	2.31244	1.44392e+07	14.4392	0.58121
7.15205e+06	7.15205	2.3914	4.8547e+06	4.8547	1.19708	6.60318e+06	6.60318	2.60324	5.40847e+06	5.40847	2.3345	1.44917e+07	14.4917	0.576676
7.1731e+06	7.1731	2.37282	4.86877e+06	4.86877	1.21184	6.62337e+06	6.62337	2.57815	5.42445e+06	5.42445	2.35679	1.45444e+07	14.5444	0.572136
7.1942e+06	7.1942	2.3541	4.88287e+06	4.88287	1.22703	6.64362e+06	6.64362	2.55108	5.44047e+06	5.44047	2.37934	1.45973e+07	14.5973	0.567585
7.21536e+06	7.21536	2.33524	4.89702e+06	4.89702	1.24265	6.66393e+06	6.66393	2.52212	5.45655e+06	5.45655	2.40216	1.46504e+07	14.6504	0.563019
7.23659e+06	7.23659	2.31627	4.91121e+06	4.91121	1.25871	6.6843e+06	6.6843	2.49136	5.47267e+06	5.47267	2.42523	1.47037e+07	14.7037	0.558432
7.25788e+06	7.25788	2.29721	4.92544e+06	4.92544	1.27522	6.70474e+06	6.70474	2.45892	5.48884e+06	5.48884	2.44856	1.47572e+07	14.7572	0.55382
7.27923e+06	7.27923	2.27805	4.93971e+06	4.93971	1.29218	6.72523e+06	6.72523	2.42493	5.50505e+06	5.50505	2.47215	1.48109e+07	14.8109	0.549178
7.30065e+06	7.30065	2.25884	4.95402e+06	4.95402	1.30959	6.74579e+06	6.74579	2.38952	5.52132e+06	5.52132	2.49597	1.48648e+07	14.8648	0.544504
7.32212e+06	7.32212	2.23957	4.96838e+06	4.96838	1.32745	6.76641e+06	6.76641	2.35286	5.53763e+06	5.53763	2.52001	1.49189e+07	14.9189	0.539792
7.34366e+06	7.34366	2.22027	4.98277e+06	4.98277	1.34577	6.7871e+06	6.7871	2.31509	5.55399e+06	5.55399	2.54424	1.49731e+07	14.9731	0.535041
7.36527e+06	7.36527	2.20096	4.99721e+06	4.99721	1.36455	6.80785e+06	6.80785	2.2764	5.5704e+06	5.5704	2.56862	1.50276e+07	15.0276	0.530247
7.38694e+06	7.38694	2.18166	5.01169e+06	5.01169	1.38379	6.82866e+06	6.82866	2.23696	5.58686e+06	5.58686	2.59311	1.50823e+07	15.0823	0.525407
7.40867e+06	7.40867	2.16239	5.02621e+06	5.02621	1.40348	6.84954e+06	6.84954	2.19695	5.60336e+06	5.60336	2.61767	1.51372e+07	15.1372	0.52052
7.43046e+06	7.43046	2.14316	5.04078e+06	5.04078	1.42362	6.87048e+06	6.87048	2.15655	5.61992e+06	5.61992	2.64223	1.51922e+07	15.1922	0.515583
7.45232e+06	7.45232	2.124	5.05538e+06	5.05538	1.44421	6.89148e+06	6.89148	2.11595	5.63652e+06	5.63652	2.66675	1.52475e+07	15.2475	0.510596
7.47425e+06	7.47425	2.10493	5.07003e+06	5.07003	1.46524	6.91255e+06	6.91255	2.07532	5.65317e+06	5.65317	2.69116	1.5303e+07	15.303	0.505556
7.49624e+06	7.49624	2.08597	5.08472e+06	5.08472	1.4867	6.93368e+06	6.93368	2.03485	5.66988e+06	5.66988	2.71538	1.53586e+07	15.3586	0.500463
7.51829e+06	7.51829	2.06714	5.09945e+06	5.09945	1.50859	6.95488e+06	6.95488	1.9947	5.68663e+06	5.68663	2.73933	1.54145e+07	15.4145	0.495317
7.54041e+06	7.54041	2.04847	5.11423e+06	5.11423	1.53089	6.97614e+06	6.97614	1.95504	5.70343e+06	5.70343	2.76295	1.54706e+07	15.4706	0.490117
7.56259e+06	7.56259	2.02996	5.12905e+06	5.12905	1.5536	6.99747e+06	6.99747	1.91603	5.72028e+06	5.72028	2.78614	1.55269e+07	15.5269	0.484864
7.58484e+06	7.58484	2.01165	5.14391e+06	5.14391	1.5767	7.01886e+06	7.01886	1.87781	5.73718e+06	5.73718	2.80882	1.55834e+07	15.5834	0.479559
7.60715e+06	7.60715	1.99356	5.15881e+06	5.15881	1.60017	7.04031e+06	7.04031	1.84053	5.75413e+06	5.75413	2.8309	1.564e+07	15.64	0.474203
7.62953e+06	7.62953	1.9757	5.17376e+06	5.17376	1.62402	7.06184e+06	7.06184	1.80431	5.77113e+06	5.77113	2.8523	1.56969e+07	15.6969	0.468796
7.65198e+06	7.65198	1.9581	5.18875e+06	5.18875	1.64821	7.08343e+06	7.08343	1.76927	5.78818e+06	5.78818	2.87292	1.5754e+07	15.754	0.463341
7.67449e+06	7.67449	1.94077	5.20378e+06	5.20378	1.67274	7.10508e+06	7.10508	1.7355	5.80528e+06	5.80528	2.89268	1.58114e+07	15.8114	0.457839
7.69707e+06	7.69707	1.92374	5.21886e+06	5.21886	1.69758	7.1268e+06	7.1268	1.7031	5.82243e+06	5.82243	2.9115	1.58689e+07	15.8689	0.452293
7.71971e+06	7.71971	1.90701	5.23398e+06	5.23398	1.72272	7.14859e+06	7.14859	1.67214	5.83963e+06	5.83963	2.92928	1.59266e+07	15.9266	0.446704
7.74242e+06	7.74242	1.89062	5.24915e+06	5.24915	1.74813	7.17044e+06	7.17044	1.64268	5.85689e+06	5.85689	2.94596	1.59845e+07	15.9845	0.441077
7.7652e+06	7.7652	1.87456	5.26436e+06	5.26436	1.7738	7.19236e+06	7.19236	1.61477	5.87419e+06	5.87419	2.96145	1.60427e+07	16.0427	0.435413
7.78804e+06	7.78804	1.85886	5.27961e+06	5.27961	1.79969	7.21435e+06	7.21435	1.58844	5.89155e+06	5.89155	2.97569	1.61011e+07	16.1011	0.429717
7.81096e+06	7.81096	1.84353	5.29491e+06	5.29491	1.8258	7.23641e+06	7.23641	1.56373	5.90895e+06	5.90895	2.98861	1.61596e+07	16.1596	0.423991
7.83393e+06	7.83393	1.82858	5.31025e+06	5.31025	1.85208	7.25853e+06	7.25853	1.54064	5.92641e+06	5.92641	3.00016	1.62184e+07	16.2184	0.418239
7.85698e+06	7.85698	1.81401	5.32564e+06	5.32564	1.87852	7.28072e+06	7.28072	1.51917	5.94392e+06	5.94392	3.01029	1.62774e+07	16.2774	0.412465
7.8801e+06	7.8801	1.79984	5.34107e+06	5.34107	1.90508	7.30298e+06	7.30298	1.49932	5.96148e+06	5.96148	3.01896	1.63366e+07	16.3366	0.406673
7.90328e+06	7.90328	1.78608	5.35654e+06	5.35654	1.93175	7.3253e+06	7.3253	1.48106	5.97909e+06	5.97909	3.02613	1.63961e+07	16.3961	0.400867
7.92653e+06	7.92653	1.77271	5.37206e+06	5.37206	1.95848	7.3477e+06	7.3477	1.46437	5.99676e+06	5.99676	3.03178	1.64557e+07	16.4557	0.395052
7.94985e+06	7.94985	1.75976	5.38763e+06	5.38763	1.98525	7.37016e+06	7.37016	1.44921	6.01447e+06	6.01447	3.03589	1.65156e+07	16.5156	0.389231
7.97324e+06	7.97324	1.74721	5.40324e+06	5.40324	2.01203	7.39269e+06	7.39269	1.43555	6.03224e+06	6.03224	3.03846	1.65757e+07	16.5757	0.383409
7.99669e+06	7.99669	1.73506	5.41889e+06	5.41889	2.03878	7.41529e+06	7.41529	1.42332	6.05007e+06	6.05007	3.03949	1.6636e+07	16.636	0.377591
8.02022e+06	8.02022	1.72332	5.4346e+06	5.4346	2.06547	7.43796e+06	7.43796	1.41249	6.06794e+06	6.06794	3.03899	1.66965e+07	16.6965	0.37178
8.04381e+06	8.04381	1.71197	5.45034e+06	5.45034	2.09208	7.4607e+06	7.4607	1.40299	6.08587e+06	6.08587	3.03698	1.67572e+07	16.7572	0.365982
8.06748e+06	8.06748	1.70101	5.46613e+06	5.46613	2.11856	7.48351e+06	7.48351	1.39476	6.10385e+06	6.10385	3.03349	1.68182e+07	16.8182	0.360202
8.09121e+06	8.09121	1.69043	5.48197e+06	5.48197	2.14487	7.50638e+06	7.50638	1.38774	6.12188e+06	6.12188	3.02855	1.68794e+07	16.8794	0.354443
8.11501e+06	8.11501	1.68021	5.49786e+06	5.49786	2.171	7.52933e+06	7.52933	1.38186	6.13997e+06	6.13997	3.02221	1.69408e+07	16.9408	0.34871
8.13889e+06	8.13889	1.67034	5.51379e+06	5.51379	2.1969	7.55235e+06	7.55235	1.37705	6.15811e+06	6.15811	3.01452	1.70024e+07	17.0024	0.343007
8.16283e+06	8.16283	1.66081	5.52976e+06	5.52976	2.22255	7.57544e+06	7.57544	1.37324	6.1763e+06	6.1763	3.00553	1.70643e+07	17.0643	0.337339
8.18685e+06	8.18685	1.65159	5.54578e+06	5.54578	2.2479	7.5986e+06	7.5986	1.37036	6.19455e+06	6.19455	2.9953	1.71263e+07	17.1263	0.331711
8.21093e+06	8.21093	1.64268	5.56185e+06	5.56185	2.27293	7.62182e+06	7.62182	1.36834	6.21285e+06	6.21285	2.9839	1.71887e+07	17.1887	0.326126
8.23509e+06	8.23509	1.63404	5.57797e+06	5.57797	2.2976	7.64513e+06	7.64513	1.36711	6.23121e+06	6.23121	2.9714	1.72512e+07	17.2512	0.320588
8.25931e+06	8.25931	1.62566	5.59413e+06	5.59413	2.32189	7.6685e+06	7.6685	1.36659	6.24962e+06	6.24962	2.95787	1.73139e+07	17.3139	0.315101
8.28361e+06	8.28361	1.61751	5.61034e+06	5.61034	2.34577	7.69194e+06	7.69194	1.36673	6.26808e+06	6.26808	2.9434	1.73769e+07	17.3769	0.30967
8.30798e+06	8.30798	1.60957	5.62659e+06	5.62659	2.36922	7.71546e+06	7.71546	1.36744	6.2866e+06	6.2866	2.92805	1.74401e+07	17.4401	0.304297
8.33242e+06	8.33242	1.60181	5.6429e+06	5.6429	2.3922	7.73904e+06	7.73904	1.36866	6.30517e+06	6.30517	2.91191	1.75036e+07	17.5036	0.298986
8.35694e+06	8.35694	1.5942	5.65925e+06	5.65925	2.4147	7.7627e+06	7.7627	1.37032	6.3238e+06	6.3238	2.89506	1.75673e+07	17.5673	0.293741
8.38152e+06	8.38152	1.58673	5.67564e+06	5.67564	2.43669	7.78643e+06	7.78643	1.37236	6.34248e+06	6.34248	2.87757	1.76312e+07	17.6312	0.288564
8.40618e+06	8.40618	1.57935	5.69209e+06	5.69209	2.45816	7.81024e+06	7.81024	1.37472	6.36122e+06	6.36122	2.85952	1.76953e+07	17.6953	0.283459
8.43091e+06	8.43091	1.57205	5.70858e+06	5.70858	2.47908	7.83411e+06	7.83411	1.37732	6.38002e+06	6.38002	2.841	1.77597e+07	17.7597	0.278428
8.45571e+06	8.45571	1.56479	5.72512e+06	5.72512	2.49946	7.85806e+06	7.85806	1.38012	6.39887e+06	6.39887	2.82207	1.78243e+07	17.8243	0.273474
8.48059e+06	8.48059	1.55754	5.74171e+06	5.74171	2.51927	7.88209e+06	7.88209	1.38306	6.41777e+06	6.41777	2.80282	1.78891e+07	17.8891	0.268598
8.50554e+06	8.50554	1.55028	5.75835e+06	5.75835	2.5385	7.90618e+06	7.90618	1.38607	6.43673e+06	6.43673	2.78329	1.79542e+07	17.9542	0.263804
8.53056e+06	8.53056	1.54297	5.77503e+06	5.77503	2.55714	7.93035e+06	7.93035	1.38912	6.45575e+06	6.45575	2.76357	1.80195e+07	18.0195	0.259093
8.55565e+06	8.55565	1.53559	5.79177e+06	5.79177	2.5752	7.9546e+06	7.9546	1.39214	6.47482e+06	6.47482	2.74372	1.80851e+07	18.0851	0.254467
8.58082e+06	8.58082	1.52811	5.80855e+06	5.80855	2.59267	7.97891e+06	7.97891	1.39511	6.49395e+06	6.49395	2.72379	1.81509e+07	18.1509	0.249927
8.60607e+06	8.60607	1.5205	5.82538e+06	5.82538	2.60954	8.00331e+06	8.00331	1.39797	6.51314e+06	6.51314	2.70383	1.82169e+07	18.2169	0.245475
8.63139e+06	8.63139	1.51274	5.84226e+06	5.84226	2.62581	8.02777e+06	8.02777	1.40068	6.53238e+06	6.53238	2.6839	1.82832e+07	18.2832	0.241111
8.65678e+06	8.65678	1.50479	5.85918e+06	5.85918	2.64149	8.05231e+06	8.05231	1.40321	6.55168e+06	6.55168	2.66405	1.83497e+07	18.3497	0.236836
8.68225e+06	8.68225	1.49664	5.87616e+06	5.87616	2.65657	8.07693e+06	8.07693	1.40554	6.57104e+06	6.57104	2.64431	1.84165e+07	18.4165	0.232652
8.70779e+06	8.70779	1.48826	5.89319e+06	5.89319	2.67106	8.10162e+06	8.10162	1.40763	6.59045e+06	6.59045	2.62472	1.84835e+07	18.4835	0.228557
8.73341e+06	8.73341	1.47963	5.91026e+06	5.91026	2.68496	8.12639e+06	8.12639	1.40947	6.60992e+06	6.60992	2.60532	1.85507e+07	18.5507	0.224554
8.7591e+06	8.7591	1.47073	5.92739e+06	5.92739	2.69828	8.15123e+06	8.15123	1.41103	6.62945e+06	6.62945	2.58612	1.86182e+07	18.6182	0.220641
8.78487e+06	8.78487	1.46154	5.94456e+06	5.94456	2.71101	8.17615e+06	8.17615	1.41231	6.64904e+06	6.64904	2.56717	1.86859e+07	18.6859	0.216819
8.81071e+06	8.81071	1.45204	5.96178e+06	5.96178	2.72315	8.20115e+06	8.20115	1.41329	6.66868e+06	6.66868	2.54847	1.87539e+07	18.7539	0.213087
8.83663e+06	8.83663	1.44221	5.97906e+06	5.97906	2.73471	8.22622e+06	8.22622	1.41398	6.68838e+06	6.68838	2.53005	1.88221e+07	18.8221	0.209445
8.86263e+06	8.86263	1.43204	5.99638e+06	5.99638	2.74569	8.25137e+06	8.25137	1.41436	6.70814e+06	6.70814	2.51192	1.88906e+07	18.8906	0.205893
8.8887e+06	8.8887	1.42153	6.01376e+06	6.01376	2.75608	8.27659e+06	8.27659	1.41446	6.72796e+06	6.72796	2.49408	1.89593e+07	18.9593	0.202428
8.91485e+06	8.91485	1.41065	6.03118e+06	6.03118	2.76588	8.30189e+06	8.30189	1.41427	6.74784e+06	6.74784	2.47655	1.90283e+07	19.0283	0.199051
8.94108e+06	8.94108	1.39939	6.04866e+06	6.04866	2.77508	8.32727e+06	8.32727	1.41381	6.76778e+06	6.76778	2.45933	1.90975e+07	19.0975	0.195759
8.96738e+06	8.96738	1.38776	6.06618e+06	6.06618	2.78368	8.35273e+06	8.35273	1.41309	6.78777e+06	6.78777	2.44242	1.9167e+07	19.167	0.192553
8.99376e+06	8.99376	1.37574	6.08376e+06	6.08376	2.79167	8.37827e+06	8.37827	1.41215	6.80783e+06	6.80783	2.42581	1.92367e+07	19.2367	0.189431
9.02022e+06	9.02022	1.36334	6.10139e+06	6.10139	2.79903	8.40388e+06	8.40388	1.411	6.82794e+06	6.82794	2.40951	1.93067e+07	19.3067	0.18639
9.04676e+06	9.04676	1.35054	6.11906e+06	6.11906	2.80574	8.42957e+06	8.42957	1.40966	6.84811e+06	6.84811	2.39351	1.93769e+07	19.3769	0.18343
9.07337e+06	9.07337	1.33735	6.13679e+06	6.13679	2.8118	8.45534e+06	8.45534	1.40818	6.86834e+06	6.86834	2.37779	1.94474e+07	19.4474	0.180549
9.10007e+06	9.10007	1.32378	6.15458e+06	6.15458	2.81718	8.48119e+06	8.48119	1.40658	6.88864e+06	6.88864	2.36236	1.95182e+07	19.5182	0.177745
9.12684e+06	9.12684	1.30981	6.17241e+06	6.17241	2.82187	8.50712e+06	8.50712	1.40488	6.90899e+06	6.90899	2.3472	1.95892e+07	19.5892	0.175016
9.15369e+06	9.15369	1.29546	6.19029e+06	6.19029	2.82583	8.53312e+06	8.53312	1.40314	6.9294e+06	6.9294	2.3323	1.96605e+07	19.6605	0.17236
9.18062e+06	9.18062	1.28074	6.20823e+06	6.20823	2.82905	8.55921e+06	8.55921	1.40138	6.94987e+06	6.94987	2.31764	1.9732e+07	19.732	0.169775
9.20763e+06	9.20763	1.26564	6.22622e+06	6.22622	2.83149	8.58538e+06	8.58538	1.39964	6.97041e+06	6.97041	2.30321	1.98038e+07	19.8038	0.167259
9.23471e+06	9.23471	1.25018	6.24426e+06	6.24426	2.83314	8.61162e+06	8.61162	1.39794	6.991e+06	6.991	2.28901	1.98758e+07	19.8758	0.16481
9.26188e+06	9.26188	1.23438	6.26235e+06	6.26235	2.83396	8.63795e+06	8.63795	1.39633	7.01165e+06	7.01165	2.275	1.99481e+07	19.9481	0.162427
9.28913e+06	9.28913	1.21823	6.28049e+06	6.28049	2.83394	8.66436e+06	8.66436	1.39484	7.03237e+06	7.03237	2.26118	2.00207e+07	20.0207	0.160105
9.31646e+06	9.31646	1.20175	6.29869e+06	6.29869	2.83303	8.69084e+06	8.69084	1.3935	7.05315e+06	7.05315	2.24753	2.00935e+07	20.0935	0.157845
9.34387e+06	9.34387	1.18496	6.31694e+06	6.31694	2.83122	8.71741e+06	8.71741	1.39233	7.07398e+06	7.07398	2.23404	2.01666e+07	20.1666	0.155642
9.37135e+06	9.37135	1.16786	6.33525e+06	6.33525	2.82849	8.74406e+06	8.74406	1.39135	7.09488e+06	7.09488	2.2207	2.024e+07	20.24	0.153496
9.39892e+06	9.39892	1.15048	6.3536e+06	6.3536	2.82481	8.77079e+06	8.77079	1.3906	7.11585e+06	7.11585	2.20748	2.03136e+07	20.3136	0.151403
9.42658e+06	9.42658	1.13283	6.37201e+06	6.37201	2.82016	8.79761e+06	8.79761	1.39008	7.13687e+06	7.13687	2.19437	2.03875e+07	20.3875	0.149362
9.45431e+06	9.45431	1.11492	6.39047e+06	6.39047	2.81453	8.8245e+06	8.8245	1.38981	7.15795e+06	7.15795	2.18136	2.04617e+07	20.4617	0.14737
9.48212e+06	9.48212	1.09677	6.40899e+06	6.40899	2.80791	8.85148e+06	8.85148	1.3898	7.1791e+06	7.1791	2.16844	2.05361e+07	20.5361	0.145425
9.51002e+06	9.51002	1.0784	6.42756e+06	6.42756	2.80028	8.87854e+06	8.87854	1.39004	7.20031e+06	7.20031	2.15559	2.06108e+07	20.6108	0.143525
9.53799e+06	9.53799	1.05982	6.44618e+06	6.44618	2.79164	8.90568e+06	8.90568	1.39055	7.22159e+06	7.22159	2.14281	2.06858e+07	20.6858	0.141668
9.56605e+06	9.56605	1.04105	6.46486e+06	6.46486	2.782	8.93291e+06	8.93291	1.39131	7.24292e+06	7.24292	2.13008	2.07611e+07	20.7611	0.139852
9.5942e+06	9.5942	1.02212	6.48359e+06	6.48359	2.77135	8.96021e+06	8.96021	1.39232	7.26432e+06	7.26432	2.11739	2.08366e+07	20.8366	0.138075
9.62242e+06	9.62242	1.00303	6.50238e+06	6.50238	2.75972	8.98761e+06	8.98761	1.39356	7.28578e+06	7.28578	2.10474	2.09124e+07	20.9124	0.136334
9.65073e+06	9.65073	0.983814	6.52122e+06	6.52122	2.74711	9.01508e+06	9.01508	1.395	7.30731e+06	7.30731	2.09212	2.09885e+07	20.9885	0.134628
9.67912e+06	9.67912	0.964478	6.54011e+06	6.54011	2.73354	9.04264e+06	9.04264	1.39662	7.3289e+06	7.3289	2.07953	2.10648e+07	21.0648	0.132954
9.7076e+06	9.7076	0.945045	6.55906e+06	6.55906	2.71906	9.07029e+06	9.07029	1.3984	7.35055e+06	7.35055	2.06696	2.11415e+07	21.1415	0.131312
9.73616e+06	9.73616	0.925533	6.57807e+06	6.57807	2.70369	9.09802e+06	9.09802	1.4003	7.37227e+06	7.37227	2.0544	2.12184e+07	21.2184	0.129698
9.7648e+06	9.7648	0.90596	6.59713e+06	6.59713	2.68746	9.12583e+06	9.12583	1.40228	7.39405e+06	7.39405	2.04187	2.12956e+07	21.2956	0.128112
9.79353e+06	9.79353	0.886343	6.61624e+06	6.61624	2.67043	9.15373e+06	9.15373	1.4043	7.41589e+06	7.41589	2.02934	2.1373e+07	21.373	0.126551
9.82234e+06	9.82234	0.866701	6.63541e+06	6.63541	2.65264	9.18171e+06	9.18171	1.40631	7.4378e+06	7.4378	2.01684	2.14508e+07	21.4508	0.125014
9.85123e+06	9.85123	0.847051	6.65464e+06	6.65464	2.63416	9.20978e+06	9.20978	1.40827	7.45978e+06	7.45978	2.00435	2.15288e+07	21.5288	0.123499
9.88021e+06	9.88021	0.82741	6.67392e+06	6.67392	2.61503	9.23794e+06	9.23794	1.41014	7.48182e+06	7.48182	1.99189	2.16071e+07	21.6071	0.122006
9.90928e+06	9.90928	0.807797	6.69326e+06	6.69326	2.59532	9.26618e+06	9.26618	1.41185	7.50392e+06	7.50392	1.97946	2.16858e+07	21.6858	0.120531
9.93843e+06	9.93843	0.788226	6.71265e+06	6.71265	2.5751	9.2945e+06	9.2945	1.41336	7.52609e+06	7.52609	1.96705	2.17646e+07	21.7646	0.119075
9.96767e+06	9.96767	0.768716	6.7321e+06	6.7321	2.55444	9.32292e+06	9.32292	1.41462	7.54833e+06	7.54833	1.95469	2.18438e+07	21.8438	0.117636
9.997e+06	9.997	0.749282	6.75161e+06	6.75161	2.5334	9.35142e+06	9.35142	1.41557	7.57063e+06	7.57063	1.94237	2.19233e+07	21.9233	0.116212
1.00264e+07	10.0264	0.729941	6.77117e+06	6.77117	2.51208	9.38001e+06	9.38001	1.41616	7.59299e+06	7.59299	1.93011	2.2003e+07	22.003	0.114803
1.00559e+07	10.0559	0.710707	6.79079e+06	6.79079	2.49053	9.40868e+06	9.40868	1.41634	7.61543e+06	7.61543	1.9179	2.20831e+07	22.0831	0.113407
1.00855e+07	10.0855	0.691596	6.81046e+06	6.81046	2.46883	9.43745e+06	9.43745	1.41606	7.63793e+06	7.63793	1.90577	2.21634e+07	22.1634	0.112023
1.01152e+07	10.1152	0.672623	6.8302e+06	6.8302	2.44706	9.4663e+06	9.4663	1.41527	7.66049e+06	7.66049	1.89371	2.22441e+07	22.2441	0.11065
1.01449e+07	10.1449	0.653803	6.84999e+06	6.84999	2.4253	9.49524e+06	9.49524	1.41393	7.68313e+06	7.68313	1.88174	2.2325e+07	22.325	0.109289
1.01748e+07	10.1748	0.635148	6.86984e+06	6.86984	2.40361	9.52426e+06	9.52426	1.412	7.70582e+06	7.70582	1.86986	2.24062e+07	22.4062	0.107936
1.02047e+07	10.2047	0.616674	6.88974e+06	6.88974	2.38207	9.55338e+06	9.55338	1.40943	7.72859e+06	7.72859	1.85808	2.24877e+07	22.4877	0.106593
	0		6.9097e+06	6.9097	2.36075	9.58259e+06	9.58259	1.40619	7.75142e+06	7.75142	1.84642	2.25695e+07	22.5695	0.105259
	0		6.92972e+06	6.92972	2.3397	9.61188e+06	9.61188	1.40225	7.77433e+06	7.77433	1.83487	2.26516e+07	22.6516	0.103931
	0		6.9498e+06	6.9498	2.319	9.64127e+06	9.64127	1.39758	7.79729e+06	7.79729	1.82345	2.2734e+07	22.734	0.102611
	0		6.96994e+06	6.96994	2.2987	9.67074e+06	9.67074	1.39217	7.82033e+06	7.82033	1.81216	2.28167e+07	22.8167	0.101298
	0		6.99013e+06	6.99013	2.27885	9.7003e+06	9.7003	1.38598	7.84344e+06	7.84344	1.801	2.28997e+07	22.8997	0.0999911
	0		7.01039e+06	7.01039	2.2595	9.72996e+06	9.72996	1.379	7.86661e+06	7.86661	1.78999	2.29831e+07	22.9831	0.0986901
	0		7.0307e+06	7.0307	2.24069	9.7597e+06	9.7597	1.37124	7.88985e+06	7.88985	1.77911	2.30667e+07	23.0667	0.0973946
	0		7.05107e+06	7.05107	2.22246	9.78954e+06	9.78954	1.36267	7.91316e+06	7.91316	1.76838	2.31506e+07	23.1506	0.0961045
	0		7.0715e+06	7.0715	2.20485	9.81947e+06	9.81947	1.35331	7.93654e+06	7.93654	1.7578	2.32348e+07	23.2348	0.0948195
	0		7.09199e+06	7.09199	2.18788	9.84949e+06	9.84949	1.34315	7.95999e+06	7.95999	1.74735	2.33193e+07	23.3193	0.0935395
	0		7.11254e+06	7.11254	2.17157	9.8796e+06	9.8796	1.3322	7.98351e+06	7.98351	1.73705	2.34042e+07	23.4042	0.0922644
	0		7.13315e+06	7.13315	2.15594	9.9098e+06	9.9098	1.32048	8.00709e+06	8.00709	1.72689	2.34893e+07	23.4893	0.0909942
	0		7.15382e+06	7.15382	2.14101	9.94009e+06	9.94009	1.308	8.03075e+06	8.03075	1.71686	2.35748e+07	23.5748	0.0897288
	0		7.17454e+06	7.17454	2.12677	9.97048e+06	9.97048	1.29478	8.05448e+06	8.05448	1.70696	2.36605e+07	23.6605	0.0884681
	0		7.19533e+06	7.19533	2.11324	1.0001e+07	10.001	1.28085	8.07827e+06	8.07827	1.69718	2.37466e+07	23.7466	0.0872124
	0		7.21618e+06	7.21618	2.10041	1.00315e+07	10.0315	1.26623	8.10214e+06	8.10214	1.68751	2.3833e+07	23.833	0.0859617
	0		7.23709e+06	7.23709	2.08828	1.00622e+07	10.0622	1.25095	8.12608e+06	8.12608	1.67793	2.39197e+07	23.9197	0.084716
	0		7.25806e+06	7.25806	2.07684	1.0093e+07	10.093	1.23504	8.15008e+06	8.15008	1.66845	2.40067e+07	24.0067	0.0834756
	0		7.27909e+06	7.27909	2.06607	1.01238e+07	10.1238	1.21853	8.17416e+06	8.17416	1.65905	2.4094e+07	24.094	0.0822406
	0		7.30018e+06	7.30018	2.05596	1.01548e+07	10.1548	1.20147	8.19831e+06	8.19831	1.64971	2.41817e+07	24.1817	0.0810112
	0		7.32133e+06	7.32133	2.0465	1.01858e+07	10.1858	1.18388	8.22253e+06	8.22253	1.64041	2.42697e+07	24.2697	0.0797877
	0		7.34254e+06	7.34254	2.03765	1.0217e+07	10.217	1.16582	8.24683e+06	8.24683	1.63116	2.4358e+07	24.358	0.0785702
	0		7.36382e+06	7.36382	2.02942	1.02482e+07	10.2482	1.1473	8.27119e+06	8.27119	1.62192	2.44466e+07	24.4466	0.0773591
	0		7.38516e+06	7.38516	2.02176	1.02795e+07	10.2795	1.12839	8.29563e+06	8.29563	1.61269	2.45355e+07	24.5355	0.0761546
	0		7.40655e+06	7.40655	2.01465	1.03109e+07	10.3109	1.1091	8.32014e+06	8.32014	1.60344	2.46248e+07	24.6248	0.0749569
	0		7.42801e+06	7.42801	2.00808	1.03425e+07	10.3425	1.08949	8.34472e+06	8.34472	1.59416	2.47143e+07	24.7143	0.0737665
	0		7.44954e+06	7.44954	2.002	1.03741e+07	10.3741	1.0696	8.36937e+06	8.36937	1.58483	2.48043e+07	24.8043	0.0725836
	0		7.47112e+06	7.47112	1.99641	1.04058e+07	10.4058	1.04946	8.3941e+06	8.3941	1.57544	2.48945e+07	24.8945	0.0714084
	0		7.49277e+06	7.49277	1.99127	1.04376e+07	10.4376	1.0291	8.4189e+06	8.4189	1.56596	2.49851e+07	24.9851	0.0702413
	0		7.51448e+06	7.51448	1.98655	1.04695e+07	10.4695	1.00858	8.44377e+06	8.44377	1.55639	2.5076e+07	25.076	0.0690827
	0		7.53625e+06	7.53625	1.98222	1.05015e+07	10.5015	0.987919	8.46872e+06	8.46872	1.5467	2.51672e+07	25.1672	0.0679328
	0		7.55809e+06	7.55809	1.97827	1.05336e+07	10.5336	0.967159	8.49374e+06	8.49374	1.53688	2.52587e+07	25.2587	0.0667919
	0		7.57999e+06	7.57999	1.97465	1.05658e+07	10.5658	0.946331	8.51883e+06	8.51883	1.52692	2.53506e+07	25.3506	0.0656604
	0		7.60195e+06	7.60195	1.97135	1.05981e+07	10.5981	0.925467	8.544e+06	8.544	1.51679	2.54429e+07	25.4429	0.0645386
	0		7.62398e+06	7.62398	1.96834	1.06305e+07	10.6305	0.9046	8.56925e+06	8.56925	1.50649	2.55354e+07	25.5354	0.0634266
	0		7.64607e+06	7.64607	1.96558	1.0663e+07	10.663	0.883756	8.59456e+06	8.59456	1.496	2.56283e+07	25.6283	0.062325
	0		7.66822e+06	7.66822	1.96306	1.06956e+07	10.6956	0.862965	8.61996e+06	8.61996	1.4853	2.57215e+07	25.7215	0.0612338
	0		7.69044e+06	7.69044	1.96074	1.07283e+07	10.7283	0.842252	8.64542e+06	8.64542	1.4744	2.58151e+07	25.8151	0.0601534
	0		7.71272e+06	7.71272	1.95859	1.07611e+07	10.7611	0.821641	8.67096e+06	8.67096	1.46327	2.5909e+07	25.909	0.0590841
	0		7.73507e+06	7.73507	1.95659	1.0794e+07	10.794	0.801155	8.69658e+06	8.69658	1.45191	2.60033e+07	26.0033	0.058026
	0		7.75748e+06	7.75748	1.95471	1.0827e+07	10.827	0.780815	8.72228e+06	8.72228	1.44031	2.60979e+07	26.0979	0.0569795
	0		7.77996e+06	7.77996	1.95292	1.08601e+07	10.8601	0.760641	8.74805e+06	8.74805	1.42847	2.61928e+07	26.1928	0.0559447
	0		7.8025e+06	7.8025	1.95119	1.08933e+07	10.8933	0.740651	8.77389e+06	8.77389	1.41637	2.62881e+07	26.2881	0.0549219
	0		7.82511e+06	7.82511	1.94948	1.09266e+07	10.9266	0.720862	8.79981e+06	8.79981	1.40402	2.63837e+07	26.3837	0.0539112
	0		7.84778e+06	7.84778	1.94778	1.096e+07	10.96	0.701289	8.82581e+06	8.82581	1.3914	2.64797e+07	26.4797	0.0529128
	0		7.87052e+06	7.87052	1.94605	1.09935e+07	10.9935	0.681945	8.85189e+06	8.85189	1.37852	2.65761e+07	26.5761	0.0519269
	0		7.89332e+06	7.89332	1.94425		0		8.87804e+06	8.87804	1.36538	2.66727e+07	26.6727	0.0509537
	0		7.91619e+06	7.91619	1.94236		0		8.90427e+06	8.90427	1.35197	2.67698e+07	26.7698	0.0499931
	0		7.93913e+06	7.93913	1.94036		0		8.93058e+06	8.93058	1.33831	2.68672e+07	26.8672	0.0490454
	0		7.96213e+06	7.96213	1.9382		0		8.95696e+06	8.95696	1.32438	2.69649e+07	26.9649	0.0481107
	0		7.9852e+06	7.9852	1.93587		0		8.98342e+06	8.98342	1.31019	2.7063e+07	27.063	0.047189
	0		8.00834e+06	8.00834	1.93334		0		9.00997e+06	9.00997	1.29575	2.71615e+07	27.1615	0.0462804
	0		8.03155e+06	8.03155	1.93057		0		9.03658e+06	9.03658	1.28106	2.72603e+07	27.2603	0.0453849
	0		8.05482e+06	8.05482	1.92754		0		9.06328e+06	9.06328	1.26613	2.73594e+07	27.3594	0.0445026
	0		8.07815e+06	8.07815	1.92424		0		9.09006e+06	9.09006	1.25096	2.7459e+07	27.459	0.0436334
	0		8.10156e+06	8.10156	1.92064		0		9.11692e+06	9.11692	1.23556	2.75589e+07	27.5589	0.0427774
	0		8.12503e+06	8.12503	1.91673		0		9.14385e+06	9.14385	1.21995	2.76591e+07	27.6591	0.0419346
	0		8.14858e+06	8.14858	1.91249		0		9.17087e+06	9.17087	1.20412	2.77597e+07	27.7597	0.0411049
	0		8.17219e+06	8.17219	1.9079		0		9.19796e+06	9.19796	1.18808	2.78607e+07	27.8607	0.0402883
	0		8.19587e+06	8.19587	1.90297		0		9.22514e+06	9.22514	1.17186	2.79621e+07	27.9621	0.0394846
	0		8.21961e+06	8.21961	1.89768		0		9.25239e+06	9.25239	1.15545	2.80638e+07	28.0638	0.038694
	0		8.24343e+06	8.24343	1.89204		0		9.27973e+06	9.27973	1.13888	2.81659e+07	28.1659	0.0379162
	0		8.26731e+06	8.26731	1.88604		0		9.30714e+06	9.30714	1.12214	2.82684e+07	28.2684	0.0371511
	0		8.29127e+06	8.29127	1.8797		0		9.33464e+06	9.33464	1.10525	2.83712e+07	28.3712	0.0363987
	0		8.31529e+06	8.31529	1.87303		0		9.36222e+06	9.36222	1.08822	2.84744e+07	28.4744	0.0356588
	0		8.33939e+06	8.33939	1.86604		0		9.38988e+06	9.38988	1.07107	2.8578e+07	28.578	0.0349314
	0		8.36355e+06	8.36355	1.85875		0		9.41762e+06	9.41762	1.0538	2.8682e+07	28.682	0.0342162
	0		8.38778e+06	8.38778	1.85119		0		9.44545e+06	9.44545	1.03644	2.87863e+07	28.7863	0.0335131
	0		8.41208e+06	8.41208	1.84337		0		9.47335e+06	9.47335	1.01898	2.88911e+07	28.8911	0.032822
	0		8.43646e+06	8.43646	1.83532		0		9.50134e+06	9.50134	1.00145	2.89962e+07	28.9962	0.0321427
	0		8.4609e+06	8.4609	1.82709		0		9.52941e+06	9.52941	0.983847	2.91016e+07	29.1016	0.031475
	0		8.48542e+06	8.48542	1.81869		0		9.55757e+06	9.55757	0.966196	2.92075e+07	29.2075	0.0308188
	0		8.51e+06	8.51	1.81017		0		9.5858e+06	9.5858	0.948504	2.93138e+07	29.3138	0.0301739
	0		8.53466e+06	8.53466	1.80156		0		9.61412e+06	9.61412	0.930784	2.94204e+07	29.4204	0.0295401
	0		8.55939e+06	8.55939	1.79289		0		9.64253e+06	9.64253	0.913049	2.95274e+07	29.5274	0.0289172
	0		8.58419e+06	8.58419	1.78421		0		9.67102e+06	9.67102	0.895309	2.96349e+07	29.6349	0.0283051
	0		8.60906e+06	8.60906	1.77553		0		9.69959e+06	9.69959	0.877577	2.97427e+07	29.7427	0.0277035
	0		8.63401e+06	8.63401	1.76691		0		9.72825e+06	9.72825	0.859865	2.98509e+07	29.8509	0.0271122
	0		8.65902e+06	8.65902	1.75836		0		9.75699e+06	9.75699	0.842184	2.99595e+07	29.9595	0.0265311
	0		8.68411e+06	8.68411	1.74992		0		9.78581e+06	9.78581	0.824545	3.00685e+07	30.0685	0.0259599
	0		8.70928e+06	8.70928	1.74162		0			0		3.01778e+07	30.1778	0.0253986
	0		8.73451e+06	8.73451	1.73346		0			0		3.02876e+07	30.2876	0.0248468
	0		8.75982e+06	8.75982	1.72548		0			0		3.03978e+07	30.3978	0.0243043
	0		8.7852e+06	8.7852	1.71768		0			0		3.05084e+07	30.5084	0.0237711
	0		8.81065e+06	8.81065	1.71007		0			0		3.06194e+07	30.6194	0.0232469
	0		8.83618e+06	8.83618	1.70265		0			0		3.07308e+07	30.7308	0.0227315
	0		8.86179e+06	8.86179	1.69543		0			0		3.08426e+07	30.8426	0.0222248
	0		8.88746e+06	8.88746	1.68839		0			0		3.09548e+07	30.9548	0.0217266
	0		8.91321e+06	8.91321	1.68152		0			0		3.10674e+07	31.0674	0.0212366
	0		8.93904e+06	8.93904	1.67481		0			0		3.11804e+07	31.1804	0.0207548
	0		8.96494e+06	8.96494	1.66823		0			0		3.12938e+07	31.2938	0.0202809
	0		8.99091e+06	8.99091	1.66176		0			0		3.14077e+07	31.4077	0.0198149
	0		9.01697e+06	9.01697	1.65536		0			0			0
	0		9.04309e+06	9.04309	1.649		0			0			0
	0		9.06929e+06	9.06929	1.64264		0			0			0
	0		9.09557e+06	9.09557	1.63623		0			0			0
	0		9.12193e+06	9.12193	1.62974		0			0			0
	0		9.14836e+06	9.14836	1.62311		0			0			0
	0		9.17486e+06	9.17486	1.6163		0			0			0
	0		9.20145e+06	9.20145	1.60926		0			0			0
	0		9.22811e+06	9.22811	1.60194		0			0			0
	0		9.25485e+06	9.25485	1.59429		0			0			0
	0		9.28166e+06	9.28166	1.58626		0			0			0
	0		9.30855e+06	9.30855	1.57781		0			0			0
	0		9.33553e+06	9.33553	1.56888		0			0			0
	0		9.36258e+06	9.36258	1.55944		0			0			0
	0		9.3897e+06	9.3897	1.54944		0			0			0
	0		9.41691e+06	9.41691	1.53885		0			0			0
	0		9.44419e+06	9.44419	1.52764		0			0			0
	0		9.47156e+06	9.47156	1.51576		0			0			0
	0		9.499e+06	9.499	1.5032		0			0			0
	0		9.52653e+06	9.52653	1.48993		0			0			0
	0		9.55413e+06	9.55413	1.47593		0			0			0
	0		9.58181e+06	9.58181	1.46119		0			0			0
	0		9.60957e+06	9.60957	1.4457		0			0			0
	0		9.63742e+06	9.63742	1.42945		0			0			0
	0		9.66534e+06	9.66534	1.41244		0			0			0
	0		9.69335e+06	9.69335	1.39467		0			0			0
	0		9.72143e+06	9.72143	1.37615		0			0			0
	0		9.7496e+06	9.7496	1.3569		0			0			0
	0		9.77785e+06	9.77785	1.33692		0			0			0
	0		9.80618e+06	9.80618	1.31624		0			0			0
	0		9.83459e+06	9.83459	1.29488		0			0			0
	0		9.86309e+06	9.86309	1.27286		0			0			0
	0		9.89167e+06	9.89167	1.25022		0			0			0
	0		9.92033e+06	9.92033	1.22699		0			0			0
	0		9.94907e+06	9.94907	1.2032		0			0			0
	0		9.9779e+06	9.9779	1.17889		0			0			0
	0		1.00068e+07	10.0068	1.1541		0			0			0
	0		1.00358e+07	10.0358	1.12888		0			0			0
	0		1.00649e+07	10.0649	1.10326		0			0			0
	0		1.0094e+07	10.094	1.07729		0			0			0
	0		1.01233e+07	10.1233	1.05102		0			0			0
	0		1.01526e+07	10.1526	1.02449		0			0			0
	0		1.0182e+07	10.182	0.997747		0			0			0
	0		1.02115e+07	10.2115	0.970846		0			0			0
	0			0			0			0			0
	0			0			0			0			0
	0			0			0			0			0
	0			0			0			0			0
	0			0			0			0			0
	0			0			0			0			0
	0			0			0			0			0
	0			0			0			0			0
	0			0			0			0			0
	0			0			0			0			0
	0			0			0			0			0
	0			0			0			0			0
	0			0			0			0			0
	0			0			0			0			0
	0			0			0			0			0
	0			0			0			0			0
	0			0			0			0			0
	0			0			0			0			0
	0			0			0			0			0
	0			0			0			0			0
	0			0			0			0			0
	0			0			0			0			0
	0			0			0			0			0
	0			0			0			0			0
	0			0			0			0			0
	0			0			0			0			0
	0			0			0			0			0
	0			0			0			0			0
	0			0			0			0			0
	0			0			0			0			0
	0			0			0			0			0
	0			0			0			0			0
	0			0			0			0			0
	0			0			0			0			0
	0			0			0			0			0
	0			0			0			0			0
	0			0			0			0			0
	0			0			0			0			0
	0			0			0			0			0
	0			0			0			0			0
	0			0			0			0			0
	0			0			0			0			0
	0			0			0			0			0
	0			0			0			0			0
	0			0			0			0			0
	0			0			0			0			0
	0			0			0			0			0
	0			0			0			0			0
	0			0			0			0			0
	0			0			0			0			0
	0			0			0			0			0
	0			0			0			0			0
	0			0			0			0			0
	0			0			0			0			0
	0			0			0			0			0
	0			0			0			0			0
	0			0			0			0			0
	0			0			0			0			0
	0			0			0			0			0
	0			0			0			0			0
	0			0			0			0			0
	0			0			0			0			0
	0			0			0			0			0
	0			0			0			0			0
	0			0			0			0			0
	0			0			0			0			0
	0			0			0			0			0
	0			0			0			0			0
	0			0			0			0			0
	0			0			0			0			0
	0			0			0			0			0
	0			0			0			0			0
	0			0			0			0			0
	0			0			0			0			0
	0			0			0			0			0
	0			0			0			0			0
	0			0			0			0			0
	0			0			0			0			0
	0			0			0			0			0
	0			0			0			0			0
	0			0			0			0			0
	0			0			0			0			0
	0			0			0			0			0
	0			0			0			0			0
	0			0			0			0			0
	0			0			0			0			0
	0			0			0			0			0
	0			0			0			0			0
	0			0			0			0			0
	0			0			0			0			0
	0			0			0			0			0
	0			0			0			0			0
	0			0			0			0			0
	0			0			0			0			0
	0			0			0			0			0
	0			0			0			0			0
	0			0			0			0			0
	0			0			0			0			0
	0			0			0			0			0
	0			0			0			0			0
	0			0			0			0			0
	0			0			0			0			0
	0			0			0			0			0
	0			0			0			0			0
	0			0			0			0			0
	0			0			0			0			0
	0			0			0			0			0
	0			0			0			0			0
	0			0			0			0			0
	0			0			0			0			0
	0			0			0			0			0
	0			0			0			0			0
	0			0			0			0			0
	0			0			0			0			0
	0			0			0			0			0
	0			0			0			0			0
	0			0			0			0			0
	0			0			0			0			0
	0			0			0			0			0
	0			0			0			0			0
	0			0			0			0			0
	0			0			0			0			0
	0			0			0			0			0
	0			0			0			0			0
	0			0			0			0			0
	0			0			0			0			0
	0			0			0			0			0
	0			0			0			0			0
	0			0			0			0			0
	0			0			0			0			0
	0			0			0			0			0
	0			0			0			0			0
	0			0			0			0			0
	0			0			0			0			0
	0			0			0			0			0
	0			0			0			0			0
	0			0			0			0			0
	0			0			0			0			0
	0			0			0			0			0
	0			0			0			0			0
	0			0			0			0			0
	0			0			0			0			0
	0			0			0			0			0
	0			0			0			0			0
	0			0			0			0			0
	0			0			0			0			0
	0			0			0			0			0
	0			0			0			0			0
	0			0			0			0			0
	0			0			0			0			0
	0			0			0			0			0
	0			0			0			0			0
	0			0			0			0			0
	0			0			0			0			0
	0			0			0			0			0
	0			0			0			0			0
	0			0			0			0			0
	0			0			0			0			0
	0			0			0			0			0
	0			0			0			0			0
	0			0			0			0			0
	0			0			0			0			0
	0			0			0			0			0
	0			0			0			0			0
	0			0			0			0			0
	0			0			0			0			0
	0			0			0			0			0
	0			0			0			0			0
	0			0			0			0			0
	0			0			0			0			0
	0			0			0			0			0
	0			0			0			0			0
	0			0			0			0			0
	0			0			0			0			0
	0			0			0			0			0
	0			0			0			0			0
	0			0			0			0			0
	0			0			0			0			0
	0			0			0			0			0
	0			0			0			0			0
	0			0			0			0			0
	0			0			0			0			0
	0			0			0			0			0
	0			0			0			0			0
	0			0			0			0			0
	0			0			0			0			0
	0			0			0			0			0
	0			0			0			0			0
	0			0			0			0			0
	0			0			0			0			0
	0			0			0			0			0
	0			0			0			0			0
	0			0			0			0			0
	0			0			0			0			0
	0			0			0			0			0
	0			0			0			0			0
	0			0			0			0			0
	0			0			0			0			0
	0			0			0			0			0
	0			0			0			0			0
	0			0			0			0			0
	0			0			0			0			0
	0			0			0			0			0
	0			0			0			0			0
	0			0			0			0			0
	0			0			0			0			0
	0			0			0			0			0
	0			0			0			0			0
	0			0			0			0			0
	0			0			0			0			0
	0			0			0			0			0
	0			0			0			0			0
	0			0			0			0			0
	0			0			0			0			0
	0			0			0			0			0
	0			0			0			0			0
	0			0			0			0			0
	0			0			0			0			0
	0			0			0			0			0
	0			0			0			0			0
	0			0			0			0			0
	0			0			0			0			0
	0			0			0			0			0
	0			0			0			0			0
	0			0			0			0			0
	0			0			0			0			0
	0			0			0			0			0
	0			0			0			0			0
	0			0			0			0			0
	0			0			0			0			0
	0			0			0			0			0
	0			0			0			0			0
	0			0			0			0			0
	0			0			0			0			0
	0			0			0			0			0
	0			0			0			0			0
	0			0			0			0			0
	0			0			0			0			0
	0			0			0			0			0
	0			0			0			0			0
	0			0			0			0			0
	0			0			0			0			0
	0			0			0			0			0
	0			0			0			0			0
	0			0			0			0			0
	0			0			0			0			0
	0			0			0			0			0
	0			0			0			0			0
	0			0			0			0			0
	0			0			0			0			0
	0			0			0			0			0
	0			0			0			0			0
	0			0			0			0			0
	0			0			0			0			0
	0			0			0			0			0
	0			0			0			0			0
	0			0			0			0			0
	0			0			0			0			0
	0			0			0			0			0
	0			0			0			0			0
	0			0			0			0			0
	0			0			0			0			0
	0			0			0			0			0
	0			0			0			0			0
	0			0			0			0			0
	0			0			0			0			0
	0			0			0			0			0
	0			0			0			0			0
	0			0			0			0			0
	0			0			0			0			0
	0			0			0			0			0
	0			0			0			0			0
	0			0			0			0			0
	0			0			0			0			0
	0			0			0			0			0
	0			0			0			0			0
	0			0			0			0			0
	0			0			0			0			0
	0			0			0			0			0
	0			0			0			0			0
	0			0			0			0			0
	0			0			0			0			0
	0			0			0			0			0
	0			0			0			0			0
	0			0			0			0			0
	0			0			0			0			0
	0			0			0			0			0
	0			0			0			0			0
	0			0			0			0			0
	0			0			0			0			0
	0			0			0			0			0
	0			0			0			0			0
	0			0			0			0			0
	0			0			0			0			0
	0			0			0			0			0
	0			0			0			0			0
	0			0			0			0			0
	0			0			0			0			0
	0			0			0			0			0
	0			0			0			0			0
	0			0			0			0			0
	0			0			0			0			0
	0			0			0			0			0
	0			0			0			0			0
	0			0			0			0			0
	0			0			0			0			0
	0			0			0			0			0
	0			0			0			0			0
	0			0			0			0			0
	0			0			0			0			0
	0			0			0			0			0
	0			0			0			0			0
	0			0			0			0			0
	0			0			0			0			0
	0			0			0			0			0
	0			0			0			0			0
	0			0			0			0			0
	0			0			0			0			0
	0			0			0			0			0
	0			0			0			0			0
	0			0			0			0			0
	0			0			0			0			0
	0			0			0			0			0
	0			0			0			0			0
	0			0			0			0			0
	0			0			0			0			0
	0			0			0			0			0
	0			0			0			0			0
	0			0			0			0			0
	0			0			0			0			0
	0			0			0			0			0
	0			0			0			0			0
	0			0			0			0			0
	0			0			0			0			0
	0			0			0			0			0
	0			0			0			0			0
	0			0			0			0			0
	0			0			0			0			0
	0			0			0			0			0
	0			0			0			0			0
	0			0			0			0			0
	0			0			0			0			0
	0			0			0			0			0
	0			0			0			0			0
	0			0			0			0			0
	0			0			0			0			0
	0			0			0			0			0
	0			0			0			0			0
	0			0			0			0			0
	0			0			0			0			0
	0			0			0			0			0
	0			0			0			0			0
	0			0			0			0			0
	0			0			0			0			0
	0			0			0			0			0
	0			0			0			0			0
	0			0			0			0			0
	0			0			0			0			0
	0			0			0			0			0
	0			0			0			0			0
	0			0			0			0			0
	0			0			0			0			0
	0			0			0			0			0
