# Supplementary material for: A smart polymer for sequence-selective binding, pulldown, and release of DNA targets
Source: Commun Biol. 2020 Jul 10;3:369. doi: 10.1038/s42003-020-1082-2 (PMC7351716; doi:10.1038/s42003-020-1082-2)
Supplement: Supplementary file 7 — Supplementary Data 5 [file 42003_2020_1082_MOESM7_ESM.csv]

Specific binding	Nonspecific binding	Specific release	Nonspecific release
0.8737	0.0812	0.8659	0
0.9069	0.0488	0.8429	0
0.9186	-0.0016	0.6659	0
0.7822	0.0018	0.6272	0
0.8054	-0.0411	0.8623	0.0039
0.8646	0.1402	0.7604	0
0.8624	0.1313	0.8362	0
0.8847	0.1032	0.7114	0
0.938	0.0355	0.8642	0
0.9166	-0.0081	1.2026	0
0.8765	0.0739	0.964	0.0482
0.9058	-0.1926	0.9032	0
0.912	-0.1428	0.7296	0.0088
0.9034	0.0133	0.8035	0
	-0.0131	0.7366	0
	-0.1297	0.8343	0
	0.0407	0.8801	0
	0.1293	0.7056	0
	-0.0256	0.5881	0
	-0.0701	0.8264	0
	0.014	0.7538	0
	0.0702		0
	-0.1131		0
	-0.0069		0
	0.1039		0
	0.128		0
			0
			0
			0
			0
			0
			0.0098
			0
			0
			0
			0
			0
			0
			0.0066
